# Supplementary material for: Identification and Comparative Analysis of ncRNAs in Human, Mouse and Zebrafish Indicate a Conserved Role in Regulation of Genes Expressed in Brain
Source: PLoS One. 2012 Dec 20;7(12):e52275. doi: 10.1371/journal.pone.0052275 (PMC3527520; doi:10.1371/journal.pone.0052275)
Supplement: Table S1 — Genomic coordinates of predicted ncRNAs in human, mouse and zebrafish. This excel file contains genomic coordinates of predicted ncRNAs identified by our pipeline in human (sheet 1), mouse (sheet 2) and zebrafish (sheet 3). (XLSX) [file pone.0052275.s009.xlsx]

## Sheet: Human ncRNAs (hg19)
Chromosome	Start	End	ncRNA ID	Strand (* unknown)	Number of exons	Length of exons	Start positions of exons	Is intergenic?
chr11	63506275	63506428	TG_chr11_63506275_63506428_MR0-HT0559-010800-031-d03	*	1	153,	0,
chr11	64080183	64080388	TG_chr11_64080183_64080381_al07e09.s1	*	1	205,	0,
chr11	63525857	63526767	TG_chr11_63525857_63526762_602969111F1	*	1	910,	0,
chr11	62515795	62516058	TG_chr11_62515795_62516058_NISC_gg03g03.y1	-	1	263,	0,	Intergenic
chr11	62477318	62477856	TG_chr11_62477318_62477856_QV1-CI0175-211100-496-d04	*	1	538,	0,	Intergenic
chr11	64078321	64078537	TG_chr11_64078321_64078537_CM4-CT0276-201099-026-d07	*	1	216,	0,
chr11	63941696	63941834	TG_chr11_63941696_63941834_HHAGE055065	*	1	138,	0,	Intergenic
chr11	64539905	64540305	TG_chr11_64539905_64540294_RC4-BT0284-301299-012-g12	*	1	400,	0,
chr11	63589057	63589185	TG_chr11_63589057_63589185_RC4-ST0279-091299-011-b05	*	1	128,	0,
chr11	63395409	63395985	TG_chr11_63395409_63395985_CL1Contig4903	-	1	576,	0,	Intergenic
chr11	62620741	62620870	TG_chr11_62620741_62620870_K-EST0107000	-	1	129,	0,	Intergenic
chr11	62916924	62917032	TG_chr11_62916924_62917024_zj62g11.s1	-	1	108,	0,	Intergenic
chr11	62930034	62930292	TG_chr11_62930034_62930292_zi09b06.s1	-	1	258,	0,	Intergenic
chr11	62553496	62553751	TG_chr11_62553496_62553751_yw10h02.r1	*	1	255,	0,
chr11	65045697	65046075	TG_chr11_65045705_65046065_QV4-HT0316-191199-039-d10	*	1	378,	0,
chr11	64789342	64789448	TG_chr11_64789342_64789448_RC0-CT0379-301299-011-c06	*	1	106,	0,
chr11	65036300	65036427	TG_chr11_65036306_65036427_PM4-HT0723-020600-003-h12	*	1	127,	0,
chr11	63492450	63492651	TG_chr11_63492450_63492651_zh90d02.r1	*	1	201,	0,
chr11	63964419	63964589	TG_chr11_63964419_63964589_tq47a03.x1	*	1	170,	0,
chr11	64811398	64811599	TG_chr11_64811398_64811599_yh30g04.r1	*	1	201,	0,
chr11	63663562	63664167	TG_chr11_63663570_63664167_17000599952163	*	1	605,	0,
chr11	63473025	63473287	TG_chr11_63473025_63473287_RC1-NN1063-110500-012-a05	*	1	262,	0,
chr11	63393889	63394089	TG_chr11_63393889_63394092_CM2-HT0870-220800-339-e12	*	1	200,	0,	Intergenic
chr11	62556192	62556544	TG_chr11_62556192_62556544_yp57e04.r1	*	1	352,	0,
chr11	62538618	62538763	TG_chr11_62538618_62538763_NIBT300D05	-	1	145,	0,	Intergenic
chr11	62600842	62601069	TG_chr11_62600842_62601069_PM1-HT0725-150600-001-a08	*	1	227,	0,
chr11	63992866	63992980	TG_chr11_63992866_63992980_zr89e07.r1	*	1	114,	0,
chr11	63490418	63490606	TG_chr11_63490418_63490606_IL3-MT0267-271200-412-D01	*	1	188,	0,
chr11	63393048	63393175	TG_chr11_63393048_63393175_CM4-HT0868-170800-266-f03	*	1	127,	0,	Intergenic
chr11	64177548	64179688	TG_chr11_64177548_64179689_hg68e12.x1	+	2	283,56,	0,2084,	Intergenic
chr11	64546747	64546920	TG_chr11_64546747_64546913_CM3-FT0097-300600-225-c03	*	1	173,	0,	Intergenic
chr11	62571611	62571947	TG_chr11_62571611_62571939_CM1-MT0242-271200-669-e04	*	1	336,	0,
chr11	64573591	64573717	TG_chr11_64573591_64573717_RC2-HT1079-061200-017-d09	*	1	126,	0,
chr11	63999382	64000221	TG_chr11_63999382_64000221_2T200987_3947_1614	*	2	54,48,	0,791,
chr11	64892074	64894812	TG_chr11_64892074_64894812_zc41d11.s1	*	2	50,338,	0,2400,
chr11	63580909	63581038	TG_chr11_63580909_63581038_17000599944575	*	1	129,	0,
chr11	62483781	62484185	TG_chr11_62483781_62484185_RC6-UM0015-210200-021-A07	*	1	404,	0,
chr11	64471666	64471944	TG_chr11_64471670_64471944_RST23337	*	1	278,	0,
chr11	63635004	63635299	TG_chr11_63635004_63635299_yd21g08.s1	*	1	295,	0,
chr11	63174727	63175112	TG_chr11_63174727_63175104_CL81635Contig1	*	1	385,	0,
chr11	64895268	64895377	TG_chr11_64895268_64895372_EST46592	*	1	109,	0,
chr11	62481370	62481476	TG_chr11_62481370_62481476_FN153295	*	1	106,	0,
chr11	65043902	65044274	TG_chr11_65043902_65044274_CL73884Contig1	*	1	372,	0,
chr11	64013454	64015665	TG_chr11_64013454_64015665_AB371468	*	2	266,240,	0,1971,
chr11	63179145	63179320	TG_chr11_63179145_63179320_yq73e05.s1	+	1	175,	0,	Intergenic
chr11	65057113	65057468	TG_chr11_65057113_65057468_HHAGE004612	*	1	355,	0,
chr11	62932458	62933000	TG_chr11_62932467_62932994_CL85187Contig1	*	1	542,	0,
chr11	62459692	62459842	TG_chr11_62459692_62459842_QV2-OT0062-090500-208-e02	*	1	150,	0,
chr11	62503108	62503271	TG_chr11_62503108_62503271_821R	*	1	163,	0,
chr11	62930642	62931203	TG_chr11_62930642_62931203_CL36969Contig1	+	1	561,	0,	Intergenic
chr11	63483255	63483742	TG_chr11_63483255_63483742_wp58b07.x1	*	1	487,	0,
chr11	63314008	63314247	TG_chr11_63314008_63314257_oi12a11.s1	+	1	239,	0,	Intergenic
chr11	64976456	64976568	TG_chr11_64976463_64976568_PM3-HN0076-300301-006-c09	*	1	112,	0,
chr11	63477951	63478166	TG_chr11_63477951_63478166_K-EST0169221	*	1	215,	0,
chr11	63463466	63463564	TG_chr11_63463466_63463559_FN103715	*	1	98,	0,
chr11	64883624	64883740	TG_chr11_64883624_64883740_2T155699_3903_0920	*	1	116,	0,
chr11	63067212	63067380	TG_chr11_63067212_63067380_QV1-GN0065-140800-318-f06	*	1	168,	0,
chr11	63409332	63409890	TG_chr11_63409332_63409890_DA079301	*	1	558,	0,
chr11	64217736	64217877	TG_chr11_64217736_64217877_EST06157	+	1	141,	0,	Intergenic
chr11	64216517	64216649	TG_chr11_64216517_64216649_DKFZp686J03267_r1	+	1	132,	0,	Intergenic
chr11	63641882	63642180	TG_chr11_63641882_63642180_PM4-BN0138-030600-001-e05	*	1	298,	0,
chr11	64899291	64899631	TG_chr11_64899291_64899631_de0_003731	*	1	340,	0,
chr11	62384192	62384339	TG_chr11_62384192_62384339_602070732F1	*	1	147,	0,
chr11	63633074	63633488	TG_chr11_63633074_63633488_QV0-CT0018-011199-042-a12	*	1	414,	0,
chr11	65054335	65054590	TG_chr11_65054335_65054590_PM1-NT0235-100701-010-f12	*	1	255,	0,
chr11	62443973	62444393	TG_chr11_62443973_62444393_zu56h04.s1	*	2	138,108,	0,312,
chr11	62649200	62649313	TG_chr11_62649200_62649313_TCAAP2E5372	*	1	113,	0,
chr11	62625329	62625513	TG_chr11_62625337_62625513_zn99e01.s1	*	1	184,	0,
chr11	62623197	62623358	TG_chr11_62623197_62623360_CL56175Contig1	-	1	161,	0,	Intergenic
chr11	64538693	64539070	TG_chr11_64538693_64539063_yu87d01.r1	*	1	377,	0,
chr11	64853168	64853501	TG_chr11_64853168_64853501_PM0-HN0078-150201-006-c03	*	1	333,	0,
chr11	62534240	62534718	TG_chr11_62534240_62534718_bb64c01.x1	+	1	478,	0,	Intergenic
chr11	62559624	62559985	TG_chr11_62559624_62559985_yu37d08.s1	*	1	361,	0,
chr11	63520839	63521274	TG_chr11_63520839_63521274_ab49a11.r1	*	1	435,	0,
chr11	62721324	62721716	TG_chr11_62721324_62721716_CM0-NN0249-211100-704-c02	*	1	392,	0,	Intergenic
chr11	64533549	64533633	TG_chr11_64533549_64533634_2T139939_2827_0063	*	1	84,	0,
chr11	63464646	63464764	TG_chr11_63464646_63464764_QV0-ST0247-250200-133-e08_1	*	1	118,	0,
chr11	64084753	64084835	TG_chr11_64084753_64084935_273467_1209_1741	*	1	82,	0,
chr11	63724447	63724585	TG_chr11_63724449_63724572_MR4-ST0246-301199-033-b02	*	1	138,	0,
chr11	63485506	63485640	TG_chr11_63485506_63485640_yd27c02.s1	*	1	134,	0,
chr11	63991353	63991561	TG_chr11_63991353_63991553_zb47b02.s1	*	1	208,	0,
chr11	62602353	62602602	TG_chr11_62602353_62602602_CM2-HT0946-150900-365-f10	*	1	249,	0,
chr11	63678403	63678491	TG_chr11_63678282_63678491_AGENCOURT_7779898	*	1	88,	0,
chr11	63480618	63480755	TG_chr11_63480618_63480746_CM0-CI0060-031000-585-b10	*	1	137,	0,
chr11	62620908	62621022	TG_chr11_62620908_62621022_CM0-EN0046-221100-630-h09	*	1	114,	0,	Intergenic
chr11	95944185	95944612	TG_chr11_95944191_95944612_MR4-NT0141-050101-208-c06	*	1	427,	0,
chr11	96127068	96127180	TG_chr11_96127068_96127179_HUMGS01397	-	1	112,	0,	Intergenic
chr11	95926915	95927866	TG_chr11_95926915_95927865_CL47208Contig1	*	2	195,343,	0,608,
chr11	96053994	96054245	TG_chr11_96053994_96054245_RC0-BN0230-300500-021-a04	*	1	251,	0,
chr11	95961804	95962083	TG_chr11_95961804_95962083_CL54209Contig1	*	1	279,	0,
chr11	96214695	96215461	TG_chr11_96214695_96215461_CL56470Contig1	-	1	766,	0,	Intergenic
chr11	95993568	95993667	TG_chr11_95993568_95993667_FN145076	*	1	99,	0,
chr11	96044815	96045127	TG_chr11_96044321_96045127_RC4-CT0848-120601-011-b10	*	1	312,	0,
chr11	96062924	96063290	TG_chr11_96062924_96063291_QV0-GN0140-181000-431-b05	*	1	366,	0,
chr11	96847134	96847548	TG_chr11_96847134_96847548_DKFZp434P1920_r1	+	1	414,	0,	Intergenic
chr11	96007724	96007839	TG_chr11_96007724_96007839_EST48743	*	1	115,	0,
chr11	96000915	96001290	TG_chr11_96000915_96001290_CM0-CI0139-311000-661-f07	*	1	375,	0,
chr11	96000110	96000729	TG_chr11_96000110_96000729_602500569F1	*	1	619,	0,
chr11	96046737	96047048	TG_chr11_96046737_96047048_oj59a08.s1	*	1	311,	0,
chr11	95984402	95984884	TG_chr11_95984402_95984874_QV0-OT0030-070300-154-b05	*	1	482,	0,
chr11	95983752	95984106	TG_chr11_95983752_95984106_IL2-BT0734-240400-071-G06	*	1	354,	0,
chr11	95938174	95938639	TG_chr11_95938174_95938639_QV0-CT0225-021099-030-g04	*	1	465,	0,
chr11	95918060	95918521	TG_chr11_95918060_95918521_TCBAP1D3778	*	1	461,	0,
chr11	96048614	96049670	TG_chr11_96048614_96049670_CL68289Contig1	*	1	1056,	0,
chr11	96955774	96956388	TG_chr11_96955774_96956388_oj59c08.y1	-	1	614,	0,	Intergenic
chr11	95911270	95911827	TG_chr11_95911270_95911827_CL19913Contig1	*	1	557,	0,
chr11	95995256	95995621	TG_chr11_95995256_95995621_EST93908	*	1	365,	0,
chr11	95973222	95973334	TG_chr11_95973222_95973334_FN106347	*	1	112,	0,
chr11	96216690	96217141	TG_chr11_96216690_96217141_CL67201Contig1	-	1	451,	0,	Intergenic
chr11	96073927	96074116	TG_chr11_96073927_96074116_PM3-BN0174-230500-006-d09	*	1	189,	0,
chr11	96075584	96076335	TG_chr11_96075584_96076335_DA850683	*	2	162,327,	0,424,
chr11	95965141	95965665	TG_chr11_95965221_95965665_MR0-OT0082-230200-001-f12	*	2	12,443,	0,81,
chr11	95954088	95954788	TG_chr11_95954097_95954788_CL27063Contig1	*	1	700,	0,
chr11	96087130	96087828	TG_chr11_96087130_96087828_AV702805	*	1	698,	0,
chr11	95991891	95992711	TG_chr11_95991901_95992711_CL51497Contig1	*	1	820,	0,
chr11	96057905	96058221	TG_chr11_96057905_96058221_CM0-BN0268-190500-385-d09	*	1	316,	0,
chr11	95937359	95937508	TG_chr11_95937359_95937508_QV4-OT0035-120900-395-f07	*	1	149,	0,
chr11	95907238	95907478	TG_chr11_95907238_95907473_PM0-BN0144-131100-007-G07	*	1	240,	0,
chr11	95922244	95922648	TG_chr11_95922244_95922648_tr34f12.x1	*	1	404,	0,
chr11	96071716	96072301	TG_chr11_96071724_96072301_QV3-GN0206-081100-465-f07	*	1	585,	0,
chr11	95978233	95978839	TG_chr11_95978233_95978839_CL19683Contig1	*	1	606,	0,
chr11	96060160	96060477	TG_chr11_96060115_96060477_RC1-CT0249-030300-026-c12	*	1	317,	0,
chr11	100626117	100626515	TG_chr11_100625797_100626515_yr05g06.r1	*	1	398,	0,
chr11	95875834	95876106	TG_chr11_95875559_95876097_CM2-HT0947-070900-361-h04	*	1	272,	0,
chr11	95957143	95957246	TG_chr11_95957143_95957246_FN084892	*	1	103,	0,
chr11	95993836	95994168	TG_chr11_95993836_95994168_ng62e06.s1	*	1	332,	0,
chr11	95930131	95930855	TG_chr11_95930200_95930855_FNPBME02	*	1	724,	0,
chr11	95921343	95921721	TG_chr11_95921343_95921721_HUMEST2F6	*	1	378,	0,
chr11	96058713	96059246	TG_chr11_96058713_96059237_CL37593Contig1	*	1	533,	0,
chr11	96010308	96010400	TG_chr11_96010308_96010400_RC2-CT0522-130900-015-g09	*	1	92,	0,
chr11	95895460	95895615	TG_chr11_95895460_95895615_CL54270Contig1	*	1	155,	0,
chr11	27620891	27621095	TG_chr11_27620898_27621095_RC3-HT0649-270700-012-a05	*	1	204,	0,	Intergenic
chr11	25087897	25088564	TG_chr11_25087897_25088550_AGENCOURT_16385448	*	1	667,	0,
chr11	27239702	27240266	TG_chr11_27239702_27240266_wb65e10.x1	-	1	564,	0,	Intergenic
chr11	24488771	24488957	TG_chr11_24488769_24488957_HSAAABFDO	*	1	186,	0,	Intergenic
chr11	24836947	24837534	TG_chr11_24836947_24837534_UI-E-EJ1-ajv-g-15-0-UI.s1	*	1	587,	0,
chr11	23390730	23390925	TG_chr11_23390730_23390925_RC5-NN1065-291100-026-B01	*	1	195,	0,	Intergenic
chr11	22695883	22696378	TG_chr11_22695883_22696378_DB347545	*	1	495,	0,
chr11	22813649	22813925	TG_chr11_22813649_22813915_CM2-NN0010-220300-124-b04	*	1	276,	0,
chr11	23476658	23477012	TG_chr11_23476658_23477012_HHAGE004932	*	1	354,	0,	Intergenic
chr11	27635249	27635352	TG_chr11_27635249_27635352_FN110996	*	1	103,	0,	Intergenic
chr11	26067206	26067625	TG_chr11_26067206_26067619_AV729782	+	1	419,	0,	Intergenic
chr11	27586895	27587021	TG_chr11_27586895_27587014_PM2-ST0303-220401-013-e03	*	1	126,	0,	Intergenic
chr11	27476769	27477161	TG_chr11_27476769_27477161_RC0-AN0041-310700-024-d07	*	1	392,	0,
chr11	24598516	24598848	TG_chr11_24598516_24598848_HHAGE008160	*	1	332,	0,
chr11	26582275	26582622	TG_chr11_26582275_26582650_yh56h04.s1	*	1	347,	0,
chr11	23183750	23184023	TG_chr11_23183750_23184023_yh80h12.s1	+	1	273,	0,	Intergenic
chr11	26832989	26833169	TG_chr11_26832989_26833169_no15h07.s1	+	1	180,	0,	Intergenic
chr11	24797558	24797936	TG_chr11_24797558_24797936_PM4-FT0027-090800-005-g06	*	1	378,	0,
chr11	26154440	26154569	TG_chr11_26154440_26154564_MR1-OT0011-160300-003-c06	*	1	129,	0,	Intergenic
chr11	27760848	27761250	TG_chr11_27760848_27761250_BP396740	-	1	402,	0,	Intergenic
chr11	22806649	22807076	TG_chr11_22806647_22807075_CL83427Contig1	*	2	140,232,	0,195,
chr11	27512706	27513262	TG_chr11_27512706_27513262_DB093396	-	1	556,	0,	Intergenic
chr11	26003647	26003851	TG_chr11_26003647_26003851_AGENCOURT_7518613	-	1	204,	0,	Intergenic
chr11	25107661	25108156	TG_chr11_25107661_25108156_CL66011Contig1	+	1	495,	0,	Intergenic
chr11	27407373	27407759	TG_chr11_27407373_27407759_zi01h12.r1	*	1	386,	0,
chr11	27104764	27105165	TG_chr11_27104771_27105165_yr36e06.r1	*	1	401,	0,
chr11	25101998	25102332	TG_chr11_25101998_25102315_yl16e01.r1	*	1	334,	0,
chr11	25103965	25104259	TG_chr11_25103965_25104259_DB310838	*	1	294,	0,
chr11	22965538	22966402	TG_chr11_22965538_22966402_BX387043	*	1	864,	0,	Intergenic
chr11	24438676	24439050	TG_chr11_24438676_24439050_hi41b03.x1	+	1	374,	0,	Intergenic
chr11	26160564	26160836	TG_chr11_26160564_26160836_AV754132	-	1	272,	0,	Intergenic
chr11	28090170	28090550	TG_chr11_28090170_28090550_ax09c04.y1	*	1	380,	0,
chr11	27426049	27426211	TG_chr11_27426049_27426211_QV0-CI0017-140900-382-c05	*	1	162,	0,
chr11	24586972	24587610	TG_chr11_24586972_24587610_UI-E-EO0-ahy-n-11-0-UI.r1	*	1	638,	0,
chr11	27463676	27463937	TG_chr11_27463676_27463937_MR1-AN0036-280800-002-f09	*	1	261,	0,
chr11	24578617	24578883	TG_chr11_24578617_24578883_HHAGE025708	*	1	266,	0,
chr11	26696463	26696850	TG_chr11_26696463_26696850_RC6-NT0050-150500-011-H10	*	1	387,	0,
chr11	25867530	25867837	TG_chr11_25867530_25867837_RC0-OT0051-110400-011-c07	*	1	307,	0,	Intergenic
chr11	27158559	27159012	TG_chr11_27158559_27159012_xs40g04.x1	+	1	453,	0,	Intergenic
chr11	27914404	27914608	TG_chr11_27914409_27914608_QV3-GN0335-131200-541-e01	*	1	204,	0,	Intergenic
chr11	27715398	27715993	TG_chr11_27715398_27715993_DA240905	*	1	595,	0,
chr11	22826286	22826473	TG_chr11_22826286_22826464_CM4-HT1152-211200-638-b08	*	1	187,	0,
chr11	28164138	28164331	TG_chr11_28164138_28164331_RC6-HT0840-051200-025-H04	*	1	193,	0,
chr11	26524765	26525108	TG_chr11_26524765_26525108_DB503883	*	1	343,	0,
chr11	27017275	27017666	TG_chr11_27017279_27017666_ym60e07.s1	*	1	391,	0,
chr11	28003666	28003792	TG_chr11_28003670_28003792_RST16620	*	1	126,	0,	Intergenic
chr11	24849630	24850010	TG_chr11_24849630_24850010_ng95e08.s1	*	1	380,	0,
chr11	28083208	28083333	TG_chr11_28083208_28083333_ESTDIR292	*	1	125,	0,
chr11	24914342	24914883	TG_chr11_24914342_24914883_DB324001	*	1	541,	0,
chr11	27427051	27427346	TG_chr11_27427051_27427346_xu22h10.x1	*	1	295,	0,
chr11	23857475	23857617	TG_chr11_23857475_23857617_IL3-ET0114-161100-353-H04	*	1	142,	0,	Intergenic
chr11	22786220	22786558	TG_chr11_22786220_22786558_zn87h03.r1	*	1	338,	0,
chr11	25209242	25209533	TG_chr11_25209242_25209533_HHAGE017349	*	1	291,	0,	Intergenic
chr11	26581621	26582037	TG_chr11_26581621_26582034_yj50b12.s1	*	1	416,	0,
chr11	28138947	28139544	TG_chr11_28138947_28139544_DKFZp686M0934_r1	*	1	597,	0,
chr11	23471339	23471442	TG_chr11_23471339_23471442_FN064065	*	1	103,	0,	Intergenic
chr11	27461977	27462319	TG_chr11_27461977_27462319_ab86c08.s1	*	1	342,	0,
chr11	23165032	23165753	TG_chr11_23165032_23165742_AGENCOURT_14360751	+	1	721,	0,	Intergenic
chr11	22834649	22834741	TG_chr11_22834649_22834739_FN169761	*	1	92,	0,	Intergenic
chr11	26713206	26713577	TG_chr11_26713206_26713577_ob11b05.s1	*	1	371,	0,
chr11	24516185	24516405	TG_chr11_24516185_24516405_DB574370	+	1	220,	0,	Intergenic
chr11	22976150	22976562	TG_chr11_22976150_22976556_CL30413Contig1	*	1	412,	0,	Intergenic
chr11	27552728	27552891	TG_chr11_27552728_27552880_MR0-CT0451-161100-020-h04	*	1	163,	0,	Intergenic
chr11	28172389	28172493	TG_chr11_28172389_28172482_FN166912	*	1	104,	0,
chr11	27489765	27490158	TG_chr11_27489765_27490158_yi81g04.r1	*	1	393,	0,
chr11	27087604	27087711	TG_chr11_27087604_27087711_MR4-HN0058-250401-002-h02	*	1	107,	0,
chr11	27413522	27413910	TG_chr11_27413529_27413910_ya50d07.r2	*	1	388,	0,
chr11	26397537	26397950	TG_chr11_26397537_26397950_df55b03.y1	*	1	413,	0,
chr11	24784458	24785467	TG_chr11_24784458_24785459_AGENCOURT_10401436	*	2	84,675,	0,334,
chr11	26803491	26803634	TG_chr11_26803491_26803634_IL3-HT0616-180800-242-B07	*	1	143,	0,	Intergenic
chr11	25316093	25316390	TG_chr11_25316093_25316390_HHAGE015580	*	1	297,	0,	Intergenic
chr11	26573257	26573518	TG_chr11_26573257_26573518_yh52d11.r1	*	1	261,	0,
chr11	23166260	23167020	TG_chr11_23166260_23167015_AGENCOURT_10425589	+	1	760,	0,	Intergenic
chr11	22976779	22976988	TG_chr11_22976779_22976988_CD011852	*	1	209,	0,	Intergenic
chr11	22770801	22771078	TG_chr11_22770801_22771076_IL3-HT0619-060700-198-F12	*	1	277,	0,
chr11	27149979	27150376	TG_chr11_27149986_27150376_CL82588Contig1	*	1	397,	0,	Intergenic
chr11	24732133	24732368	TG_chr11_24732133_24732369_naj41e04.x1	*	1	235,	0,
chr11	26689895	26690341	TG_chr11_26689902_26690341_zh91d05.r1	*	1	446,	0,
chr11	28044552	28044928	TG_chr11_28044552_28044927_CM0-BT0689-250300-306-e02	*	1	376,	0,
chr11	24727265	24727470	TG_chr11_24727265_24727472_HHAGE035798	*	1	205,	0,
chr11	25558145	25558715	TG_chr11_25558145_25558715_DB183181	-	1	570,	0,	Intergenic
chr11	28059518	28060100	TG_chr11_28059523_28060100_DKFZp434E1912_r1	*	1	582,	0,
chr11	27458193	27458591	TG_chr11_27458236_27458591_yd31c09.r1	*	1	398,	0,
chr11	22748994	22749414	TG_chr11_22748998_22749410_PM0-MT0017-100600-001-d02	*	1	420,	0,
chr11	27435755	27436198	TG_chr11_27435755_27436198_BY798434	*	1	443,	0,
chr11	27428251	27428693	TG_chr11_27428251_27428693_RC0-CN0025-150200-031-g06	*	1	442,	0,
chr11	27444049	27444250	TG_chr11_27444049_27444250_HHAGE044034	*	1	201,	0,
chr11	24666875	24667374	TG_chr11_24666875_24667374_DKFZp686F14199_r1	*	1	499,	0,
chr11	28116500	28116945	TG_chr11_28116500_28116945_RC0-HT0862-220800-023-f12	*	1	445,	0,
chr11	27509559	27509752	TG_chr11_27509559_27509752_HHAGE041999	*	1	193,	0,	Intergenic
chr11	27515975	27516032	TG_chr11_27516192_27516749_UI-CF-FN0-aer-p-12-0-UI.s1	*	1	57,	0,
chr11	27516192	27516743	TG_chr11_27516192_27516749_UI-CF-FN0-aer-p-12-0-UI.s1	*	1	551,	0,
chr11	26580707	26581041	TG_chr11_26580686_26581041_yh67a02.r1	*	1	334,	0,
chr11	24313473	24313956	TG_chr11_24313473_24313956_ov92c08.x1	-	1	483,	0,	Intergenic
chr11	46787791	46788334	TG_chr11_46787791_46788334_602130209F1	*	1	543,	0,
chr11	46476970	46477146	TG_chr11_46476970_46477146_xu38f03.x1	*	1	176,	0,
chr11	46871759	46871931	TG_chr11_46871759_46871931_qi18d02.x1	-	1	172,	0,	Intergenic
chr11	46974642	46974786	TG_chr11_46974642_46974786_HHAGE054386	*	1	144,	0,
chr11	47200128	47200252	TG_chr11_47200128_47200252_CM0-GN0162-131000-612-g12	*	1	124,	0,
chr11	46521610	46522076	TG_chr11_46521610_46522076_PM1-GN0301-130201-007-d02	*	1	466,	0,
chr11	46765086	46765714	TG_chr11_46765086_46765714_ni40h07.s1	*	1	628,	0,
chr11	47546548	47546972	TG_chr11_47546548_47546972_EST28980	*	1	424,	0,
chr11	47328866	47329123	TG_chr11_47328866_47329123_IL2-NT0196-071200-275-H03	*	1	257,	0,
chr11	46847432	46847792	TG_chr11_46847432_46847792_we94d06.x1	*	1	360,	0,
chr11	47748022	47748471	TG_chr11_47748022_47748463_CL23977Contig1	*	1	449,	0,
chr11	47565049	47565174	TG_chr11_47565049_47565168_CL77660Contig1	*	1	125,	0,
chr11	47644089	47644191	TG_chr11_47644097_47644191_CM3-IT0048-151200-566-a03	*	1	102,	0,
chr11	46820986	46821266	TG_chr11_46820986_46821266_HHAGE012100	*	1	280,	0,
chr11	46776407	46776593	TG_chr11_46776407_46776587_MR0-CT0451-021100-015-b06	*	1	186,	0,
chr11	47653206	47653759	TG_chr11_47653206_47653750_MR2-EN0092-050101-008-f03	*	1	553,	0,
chr11	46597635	46597856	TG_chr11_46597644_46597856_IL5-ET0118-011100-215-e04	*	1	221,	0,
chr11	47241685	47242021	TG_chr11_47241685_47242021_RC5-ET0027-200600-022-D09	*	1	336,	0,
chr11	46442964	46443468	TG_chr11_46442964_46443468_PM4-GN0511-090401-005-g02	*	1	504,	0,
chr11	46996875	46997006	TG_chr11_46996875_46997002_CL30214Contig1	*	1	131,	0,
chr11	47258620	47258936	TG_chr11_47258645_47258936_wq32b04.x1	*	1	316,	0,
chr11	46724037	46724290	TG_chr11_46724037_46724290_HHAGE029606	*	1	253,	0,
chr11	47127789	47127950	TG_chr11_47127789_47127950_CL55140Contig1	*	1	161,	0,
chr11	47639207	47639634	TG_chr11_47639207_47639634_yx14d04.r1	*	1	427,	0,
chr11	46764186	46764593	TG_chr11_46764186_46764593_AV654973	-	2	300,51,	0,356,	Intergenic
chr11	47147602	47147870	TG_chr11_47147602_47147858_MR2-OT0079-060600-015-g09	*	1	268,	0,
chr11	46543318	46543879	TG_chr11_46543318_46543879_DA381781	*	1	561,	0,
chr11	47296712	47296812	TG_chr11_47296712_47296812_FN154348	*	1	100,	0,
chr11	46493990	46494361	TG_chr11_46493990_46494361_IL2-MT0179-081200-296-B04	*	1	371,	0,
chr11	46694599	46695339	TG_chr11_46694599_46695333_AGENCOURT_7859983	*	1	740,	0,
chr11	47520418	47520863	TG_chr11_47520418_47520863_UI-H-BW0-ajm-a-05-0-UI.s1	*	1	445,	0,
chr11	47379905	47380022	TG_chr11_47379905_47380022_CM3-RT0008-051200-524-c02_1	*	1	117,	0,
chr11	47124261	47124542	TG_chr11_47124261_47124542_tt97f01.x1	*	1	281,	0,
chr11	47743149	47743562	TG_chr11_47743149_47743562_hu09g07.x1	*	1	413,	0,
chr11	46681161	46681400	TG_chr11_46681161_46681400_CM3-HT0137-150999-011-e02	*	1	239,	0,
chr11	47318806	47318966	TG_chr11_47318806_47318966_B636F	*	1	160,	0,
chr11	47504065	47504260	TG_chr11_47504065_47504261_RC6-HT0149-251199-013-F03	*	1	195,	0,
chr11	47294388	47294690	TG_chr11_47294388_47294690_CM1-NN0214-271000-490-a02	*	1	302,	0,
chr11	47177700	47178083	TG_chr11_47177700_47178083_CR744273	*	1	383,	0,
chr11	47005872	47006295	TG_chr11_47005872_47006295_CL80870Contig1	*	1	423,	0,
chr11	47592766	47592889	TG_chr11_47592766_47592883_SM015614	*	1	123,	0,
chr11	46666897	46667022	TG_chr11_46666901_46667018_RC1-GN0074-210800-021-f03	*	1	125,	0,
chr11	46614591	46614954	TG_chr11_46614598_46614954_CM0-CS0042-101000-589-d11	*	1	363,	0,	Intergenic
chr11	47602256	47602362	TG_chr11_47602262_47602362_FN164998	*	1	106,	0,
chr11	47117984	47118093	TG_chr11_47117984_47118093_FN149238	*	1	109,	0,
chr11	47494647	47497304	TG_chr11_47497055_47497304_CM4-ET0095-111100-436-b08	*	2	8,253,	0,2404,
chr11	46639013	46665871	TG_chr11_46639013_46639924_DA051497	*	3	427,115,42,	0,797,26816,
chr11	47739023	47739320	TG_chr11_47739023_47739303_RC3-CT0347-010700-019-g11	*	1	297,	0,
chr11	47531630	47531828	TG_chr11_47531630_47531828_MR0-UT0049-151000-104-d03	*	1	198,	0,
chr11	46935950	46936462	TG_chr11_46935939_46936462_CL44418Contig1	*	1	512,	0,
chr11	46483149	46483543	TG_chr11_46483149_46483543_RC1-BT0254-021000-117-b01	*	1	394,	0,
chr11	46804770	46804887	TG_chr11_46804770_46804887_QV2-PT0012-010200-037-a12_1	*	1	117,	0,
chr11	47117414	47117530	TG_chr11_47117414_47117530_FN169208	*	1	116,	0,
chr11	46928518	46929041	TG_chr11_46928518_46929033_PM1-HT0340-150300-005-g10	*	1	523,	0,
chr11	46479493	46479804	TG_chr11_46479493_46479804_IL5-MT0259-150201-351-d07	*	1	311,	0,
chr11	46594185	46594300	TG_chr11_46594185_46594300_PM1-EN0007-160500-002-a02	*	1	115,	0,
chr11	46975507	46975800	TG_chr11_46975507_46975800_HHAGE016813	*	1	293,	0,
chr11	46576168	46576405	TG_chr11_46576168_46576405_HHAGE034710	*	1	237,	0,
chr11	46963328	46963801	TG_chr11_46963328_46963801_RC1-CT0524-180900-012-b02	*	1	473,	0,
chr11	46665433	46665940	TG_chr11_46665422_46665941_RC1-UT0033-310800-013-g10	*	1	507,	0,
chr11	46442202	46442636	TG_chr11_46442202_46442636_MR3-GN0185-041200-016-c02	*	1	434,	0,
chr11	46672454	46672799	TG_chr11_46672459_46672799_IL5-IT0027-131200-330-d07	*	1	345,	0,
chr11	47748531	47748776	TG_chr11_47748531_47748776_HHEA90H	*	1	245,	0,
chr6	34392985	34393781	TG_chr11_46450687_46450909_EST85044	*	2	13,208,	0,588,
chr11	46540183	46540399	TG_chr11_46540183_46540399_QV1-UM0104-050900-355-e09	*	1	216,	0,
chr11	46875081	46875252	TG_chr11_46875081_46875252_RC0-DT0005-261199-011-B05	*	1	171,	0,	Intergenic
chr11	46788345	46788624	TG_chr11_46788345_46788624_yd16g02.r1	*	1	279,	0,
chr11	47402320	47402619	TG_chr11_47402326_47402619_CM2-MT0191-071200-593-a05	*	1	299,	0,	Intergenic
chr11	47636912	47637199	TG_chr11_47636912_47637199_RC6-NT0029-280400-012-E04	*	1	287,	0,	Intergenic
chr11	47554216	47554604	TG_chr11_47554213_47554604_CM2-GN0055-060900-357-f06	*	1	388,	0,
chr11	47562696	47562929	TG_chr11_47562696_47562918_MR0-FT0175-310800-104-d05	*	1	233,	0,
chr11	46439359	46439473	TG_chr11_46439062_46439473_HHAGE057634	*	1	114,	0,
chr11	46930176	46930456	TG_chr11_46930177_46930456_DB032960	*	1	280,	0,
chr11	47390951	47391114	TG_chr11_47390956_47391113_RC4-MT0235-061200-011-a01	*	1	163,	0,
chr11	46640707	46640845	TG_chr11_46640707_46640845_RC2-GN0037-140800-013-g10	*	1	138,	0,
chr11	47534601	47535014	TG_chr11_47534605_47535014_ab37g10.r1	*	1	413,	0,
chr11	46494773	46495071	TG_chr11_46494773_46495071_MR3-HT0588-190400-107-h01	*	1	298,	0,
chr11	47005040	47005192	TG_chr11_47005040_47005192_CL56700Contig1	*	1	152,	0,
chr11	47566071	47566182	TG_chr11_47566071_47566174_PM2-CN0099-170101-008-c01	*	1	111,	0,
chr11	46792486	46792965	TG_chr11_46792486_46792965_PM0-CT0263-201099-001-a10	*	1	479,	0,
chr11	47488921	47489452	TG_chr11_47488928_47489434_601273361F1	*	1	531,	0,
chr11	47064937	47065098	TG_chr11_47064937_47065098_HHAGE042598	*	1	161,	0,
chr11	46558343	46558596	TG_chr11_46558343_46558596_CL39064Contig1	*	1	253,	0,
chr11	47592312	47592597	TG_chr11_47592312_47592597_DKFZp313N0335_r1	*	1	285,	0,
chr11	47130593	47130756	TG_chr11_47130593_47130746_QV2-NN0053-160800-315-d07	*	1	163,	0,
chr11	46876150	46876395	TG_chr11_46876150_46876395_MR4-NT0140-070301-210-e04	*	1	245,	0,	Intergenic
chr11	47094861	47094962	TG_chr11_47094861_47094962_HHAGE055038	*	1	101,	0,
chr11	46885860	46886077	TG_chr11_46885860_46886077_RC2-CI0166-171100-011-b04	*	1	217,	0,
chr11	47515729	47516131	TG_chr11_47515729_47516131_RC4-CT0477-140800-011-b12	*	1	402,	0,
chr11	46532702	46533007	TG_chr11_46532702_46533007_QV4-GN0143-021000-442-h02	*	1	305,	0,
chr11	47753049	47753451	TG_chr11_47753057_47753451_HSAAADMOS	*	1	402,	0,
chr11	57914629	57915263	TG_chr11_57914629_57915263_CL74809Contig1	*	1	634,	0,
chr11	49205986	49206403	TG_chr11_49205986_49206403_wx23h10.x1	*	1	417,	0,
chr11	57545147	57545380	TG_chr11_57545147_57545375_RC4-GN0087-180900-011-d11	*	1	233,	0,
chr11	57505429	57505707	TG_chr11_57505429_57505707_DKFZp781N1237_r1	*	1	278,	0,
chr11	48041126	48041601	TG_chr11_48041126_48041601_RC1-BT0814-200900-012-h12	*	1	475,	0,
chr11	57433980	57434273	TG_chr11_57433981_57434272_ye29b02.s1	+	1	293,	0,	Intergenic
chr11	57047999	57048157	TG_chr11_57047999_57048157_IL2-UM0077-240300-057-B01	*	1	158,	0,	Intergenic
chr11	58388846	58389430	TG_chr11_58388846_58389430_DB098328	*	1	584,	0,
chr11	57468016	57468652	TG_chr11_57468022_57468652_zk70b12.s1	*	2	465,57,	0,579,
chr11	57532197	57532699	TG_chr11_57532197_57532693_CL44080Contig1	*	1	502,	0,
chr11	57531369	57531676	TG_chr11_57531369_57531668_RC1-OT0086-160800-016-b03	*	1	307,	0,
chr11	57544128	57544374	TG_chr11_57544128_57544374_EST34134	*	1	246,	0,
chr11	57105389	57105638	TG_chr11_57105389_57105638_qd94f01.x1	-	1	249,	0,	Intergenic
chr11	47799675	47800115	TG_chr11_47799675_47800087_yg22h07.s1	*	1	440,	0,
chr11	49156256	49156371	TG_chr11_49156256_49156371_1T231397_0652_2432	*	1	115,	0,	Intergenic
chr11	48126885	48127002	TG_chr11_48126885_48127002_db0_001128	*	1	117,	0,
chr11	57568171	57568680	TG_chr11_57568171_57568682_QV2-NN2003-110501-636-c10	*	1	509,	0,
chr11	49158988	49159347	TG_chr11_49158988_49159343_yz11a06.s1	-	1	359,	0,	Intergenic
chr11	49401614	49402158	TG_chr11_49401614_49402158_human_002352	+	1	544,	0,	Intergenic
chr11	58611946	58612050	TG_chr11_58611946_58612043_FN097028	*	1	104,	0,
chr11	57919149	57919485	TG_chr11_57919149_57919485_hn26d12.x1	*	1	336,	0,
chr11	58394741	58395407	TG_chr11_58394741_58395407_CL56572Contig1	+	1	666,	0,	Intergenic
chr11	57588349	57588760	TG_chr11_57588349_57588760_tq95e02.x1	+	1	411,	0,	Intergenic
chr11	58356881	58357364	TG_chr11_58356881_58357364_UI-HF-BR0p-aqp-h-07-0-UI.r1	*	1	483,	0,
chr11	57551131	57551367	TG_chr11_57551131_57551367_IL3-CT0674-220201-487-B03	*	1	236,	0,
chr11	57543764	57543920	TG_chr11_57543764_57543920_IL3-CT0217-200600-183-A01	*	1	156,	0,
chr11	57516097	57516431	TG_chr11_57516097_57516431_HOA17-1-H4	*	1	334,	0,
chr11	57602281	57602393	TG_chr11_57602281_57602387_RC4-NT0257-151200-012-c09	*	1	112,	0,	Intergenic
chr11	50242784	50243670	TG_chr11_50242784_50243671_CL42072Contig1	-	1	886,	0,	Intergenic
chr11	57317220	57317383	TG_chr11_57317220_57317383_IL0-HT0205-131099-129-b10	*	1	163,	0,
chr11	48091280	48091479	TG_chr11_48091280_48091479_CM4-MT0248-190101-818-f10	*	1	199,	0,
chr11	57590817	57590905	TG_chr11_57590817_57590905_QV0-FT0001-050500-226-b07_1	*	1	88,	0,	Intergenic
chr11	57319727	57319859	TG_chr11_57319727_57319860_RC2-ET0022-290400-011-c03	*	1	132,	0,
chr11	47841157	47841407	TG_chr11_47841157_47841407_tc21f11.x1	*	1	250,	0,
chr11	57559323	57559780	TG_chr11_57559323_57559780_DKFZp686K0633_r1	*	1	457,	0,
chr11	47952192	47952698	TG_chr11_47952192_47952698_UI-1-BB1p-axv-c-12-0-UI.s1	-	1	506,	0,	Intergenic
chr11	56087256	56087482	TG_chr11_56087262_56087484_yb70d12.r1	+	1	226,	0,	Intergenic
chr11	47869957	47870098	TG_chr11_47869954_47870098_EST63830	*	1	141,	0,
chr11	57327384	57327713	TG_chr11_57327384_57327704_PM3-HT0925-181000-007-c05	*	1	329,	0,
chr11	57274278	57274496	TG_chr11_57274278_57274496_EST49870	*	1	218,	0,
chr11	49406991	49407486	TG_chr11_49406991_49407486_UI-E-CQ1-afx-p-13-0-UI.r1	+	1	495,	0,	Intergenic
chr11	58468548	58468753	TG_chr11_58468557_58468753_HUMGS0002473	+	1	205,	0,	Intergenic
chr11	56951790	56952135	TG_chr11_56951790_56952135_CM4-GN0083-160900-314-d09	*	1	345,	0,
chr11	48072088	48072550	TG_chr11_48072088_48072550_IL2-BT0809-171100-250-C06	*	1	462,	0,
chr11	57558452	57558876	TG_chr11_57558452_57558876_CL34713Contig1	*	1	424,	0,
chr11	57531676	57531975	TG_chr11_57531681_57531975_MR1-RT0038-181200-007-a03	*	1	299,	0,
chr11	58347722	58348110	TG_chr11_58347598_58348110_HUMEST1A6	*	1	388,	0,
chr11	57553385	57553531	TG_chr11_57553385_57553531_PM2-UM0053-300301-013-a03	*	1	146,	0,
chr11	56041316	56041822	TG_chr11_56041316_56041822_cl49d04.z1	-	1	506,	0,	Intergenic
chr11	57560720	57560870	TG_chr11_57560720_57560870_CM3-BN0381-201000-418-b12	*	1	150,	0,
chr11	56591608	56591713	TG_chr11_56591608_56591713_ae74e07.s1	-	1	105,	0,	Intergenic
chr11	57540110	57540287	TG_chr11_57540110_57540280_RC2-OT0039-150200-011-b09	*	1	177,	0,
chr11	58610625	58610944	TG_chr11_58610625_58610944_PM4-BN0217-250500-003-d08	*	1	319,	0,
chr11	48112708	48112911	TG_chr11_48112708_48112907_RC2-GN0280-131200-012-h12	*	1	203,	0,
chr11	57547968	57548192	TG_chr11_57547973_57548192_MR1-HT1068-281100-004-f12	*	1	224,	0,
chr11	47751319	47751814	TG_chr11_47751319_47751814_cs23e08.y1	*	1	495,	0,
chr11	48055542	48055726	TG_chr11_48055542_48055726_EST11336	*	1	184,	0,
chr11	57443165	57444076	TG_chr11_57443165_57444076_CL53118Contig1	*	1	911,	0,
chr11	49198109	49198822	TG_chr11_49198109_49198822_CL75445Contig1	*	1	713,	0,
chr11	47786082	47786556	TG_chr11_47786082_47786556_CL48235Contig1	*	1	474,	0,
chr11	48042478	48042630	TG_chr11_48042478_48042630_Hf812-f	*	1	152,	0,
chr11	57082530	57082651	TG_chr11_57082530_57082651_IL5-GN0179-181000-176-c04_1	*	1	121,	0,
chr11	56088276	56088389	TG_chr11_56088277_56088389_yb70d12.s1	+	1	113,	0,	Intergenic
chr11	48079117	48079269	TG_chr11_48079117_48079269_PM4-ST0120-100999-001-c05	*	1	152,	0,
chr11	48096574	48096680	TG_chr11_48096574_48096680_yd96d05.r1	*	1	106,	0,
chr11	55874949	55876788	TG_chr11_55874949_55875264_ne87g06.s1	*	2	307,8,	0,1831,	Intergenic
chr11	49765059	49765227	TG_chr11_49765059_49765227_yf86c12.s1	+	1	168,	0,	Intergenic
chr11	57377503	57378078	TG_chr11_57377503_57378078_DA955315	*	1	575,	0,
chr11	57448793	57449336	TG_chr11_57448793_57449336_DB062791	*	1	543,	0,
chr11	58404495	58405191	TG_chr11_58404495_58405191_CL28079Contig1	-	1	696,	0,	Intergenic
chr11	49628729	49628931	TG_chr11_49628729_49628931_CL58616Contig1	*	1	202,	0,	Intergenic
chr11	57537158	57537468	TG_chr11_57537158_57537468_CM0-TN0037-160800-505-b10	*	1	310,	0,
chr11	111638668	111639074	TG_chr11_111638668_111639074_zj45a10.s1	-	1	406,	0,	Intergenic
chr11	110132201	110132455	TG_chr11_110132201_110132455_DB162722	*	1	254,	0,
chr11	111535743	111535989	TG_chr11_111535743_111535989_EST77693	*	1	246,	0,
chr11	108669509	108669957	TG_chr11_108669509_108669957_cs05f11.y1	*	1	448,	0,
chr11	108155177	108155618	TG_chr11_108155177_108155618_CM1-BN0324-080800-346-h05	*	1	441,	0,
chr11	111174065	111174623	TG_chr11_111174116_111174623_CL13599Contig1	*	1	558,	0,
chr11	108031167	108031391	TG_chr11_108031167_108031391_CL53132Contig1	*	1	224,	0,
chr11	111664531	111665025	TG_chr11_111664537_111665025_CL69189Contig1	*	1	494,	0,
chr11	108808943	108809605	TG_chr11_108808943_108809605_CL68707Contig1	*	1	662,	0,
chr11	111179117	111179455	TG_chr11_111179117_111179455_NISC_gj16e09.x1	*	1	338,	0,
chr11	109979786	109980930	TG_chr11_109979786_109980926_CL56935Contig1	*	1	1144,	0,
chr11	108342834	108343768	TG_chr11_108342886_108343768_602508767F1	*	2	528,227,	0,707,
chr11	108564312	108564619	TG_chr11_108564312_108564619_QV4-OT0067-040700-278-c08	*	1	307,	0,
chr11	110916797	110917081	TG_chr11_110916797_110917075_RC3-HT0626-130400-022-c01	*	1	284,	0,	Intergenic
chr11	110339936	110340131	TG_chr11_110339936_110340131_yp62a08.r1	+	1	195,	0,	Intergenic
chr11	111544909	111545271	TG_chr11_111544909_111545258_yq72a12.r1	*	1	362,	0,
chr11	108217238	108217684	TG_chr11_108217238_108217684_CL73392Contig1	*	1	446,	0,
chr11	108436082	108436379	TG_chr11_108436082_108436379_RC3-GN0089-220900-012-c02	*	1	297,	0,
chr11	108001795	108002080	TG_chr11_108001795_108002080_PM1-HT0527-290200-006-d11	*	1	285,	0,
chr11	110033118	110033461	TG_chr11_110033118_110033461_yz29g05.r1	*	1	343,	0,
chr11	108414255	108414710	TG_chr11_108414255_108414710_MR0-HT0158-030200-004-a11	*	1	455,	0,
chr11	109997908	109998168	TG_chr11_109997908_109998160_CL79311Contig1	*	1	260,	0,
chr11	111586053	111586452	TG_chr11_111586053_111586452_CL84719Contig1	*	1	399,	0,
chr11	111248821	111249524	TG_chr11_111248821_111249524_CL35939Contig1	*	1	703,	0,
chr11	108831826	108832071	TG_chr11_108831826_108832071_db0_005908	-	1	245,	0,	Intergenic
chr11	108015438	108015802	TG_chr11_108015435_108015802_CM3-RT0011-051200-531-d09	*	1	364,	0,
chr11	110342131	110342559	TG_chr11_110342131_110342550_CL83277Contig1	+	1	428,	0,	Intergenic
chr11	108226212	108226311	TG_chr11_108226217_108226302_MR2-MT0126-280800-009-b08	*	1	99,	0,
chr11	110234885	110235031	TG_chr11_110234894_110235031_oe06c05.s1	*	1	146,	0,	Intergenic
chr11	108168994	108169090	TG_chr11_108168994_108169081_FN102726	*	1	96,	0,
chr11	110041723	110042321	TG_chr11_110041723_110042320_HNC8-1-B1.R	*	2	71,274,	0,324,
chr11	110164071	110164486	TG_chr11_110164071_110164486_yv22g06.r1	*	1	415,	0,
chr11	111560881	111561155	TG_chr11_111560881_111561155_HSU46321	*	1	274,	0,
chr11	108600933	108601175	TG_chr11_108600933_108601175_RC3-CT0254-231099-013-h01	*	1	242,	0,
chr11	111161954	111162092	TG_chr11_111161964_111162092_MR4-SN0080-230800-002-g05	*	1	138,	0,	Intergenic
chr11	111652919	111653076	TG_chr11_111652919_111653076_nw52a12.s1	*	1	157,	0,
chr11	108406369	108406953	TG_chr11_108406369_108406953_DA105349	*	1	584,	0,
chr11	108058786	108059419	TG_chr11_108058786_108059419_td19g02.x1	*	1	633,	0,
chr11	111669615	111669772	TG_chr11_111669615_111669772_RC0-CT0380-281299-011-c01	*	1	157,	0,
chr11	110341404	110342087	TG_chr11_110341404_110342087_BX104795	+	1	683,	0,	Intergenic
chr11	111612640	111612843	TG_chr11_111612640_111612834_1004704	*	1	203,	0,
chr11	108603854	108604889	TG_chr11_108603854_108604889_CL26915Contig1	*	1	1035,	0,
chr11	108099832	108099930	TG_chr11_108099832_108099930_FN049085	*	1	98,	0,
chr11	110754389	110754493	TG_chr11_110754389_110754493_PCL2765	*	1	104,	0,	Intergenic
chr11	111520614	111521408	TG_chr11_111520614_111521401_CL54592Contig1	*	1	794,	0,
chr11	111577838	111577972	TG_chr11_111577838_111577972_yb16g11.r1	*	1	134,	0,
chr11	111474614	111475141	TG_chr11_111474614_111475141_DB281848	*	1	527,	0,
chr11	109981674	109982151	TG_chr11_109981674_109982151_CL50496Contig1	*	1	477,	0,
chr11	110156717	110156966	TG_chr11_110156717_110156966_DKFZp779A1963_r1	*	1	249,	0,
chr11	108419534	108420049	TG_chr11_108419534_108420049_qq17g02.x1	*	1	515,	0,
chr11	110098190	110098711	TG_chr11_110098190_110098711_HNC5-1-C2.R	*	1	521,	0,	Intergenic
chr11	110001941	110002684	TG_chr11_110001941_110002686_DKFZp313O2320_r1	*	1	743,	0,
chr11	108574828	108575333	TG_chr11_108574828_108575328_AV754935	*	1	505,	0,
chr11	109658391	109694573	TG_chr11_109693649_109694573_BX088920	-	3	48,164,227,	0,35258,35955,	Intergenic
chr11	111596084	111596429	TG_chr11_111596092_111596429_C03432	*	1	345,	0,
chr11	109327920	109328375	TG_chr11_109327920_109328375_DKFZp547K115_r1	+	1	455,	0,	Intergenic
chr11	110005333	110005640	TG_chr11_110005333_110005640_EST04077	*	1	307,	0,
chr11	110303846	110304166	TG_chr11_110303846_110304168_QV3-GN0061-300800-285-f09	*	1	320,	0,
chr11	107978170	107978739	TG_chr11_107978170_107978739_wy80b06.x1	*	1	569,	0,
chr11	111536601	111537183	TG_chr11_111536601_111537183_K-EST0221980	*	1	582,	0,
chr11	111501129	111501549	TG_chr11_111501129_111501549_EST52c06	*	1	420,	0,
chr11	110126151	110126482	TG_chr11_110126155_110126482_yj48c01.r1	*	1	331,	0,
chr11	110025281	110025405	TG_chr11_110025281_110025397_FN155493	*	1	124,	0,
chr11	109965415	109965782	TG_chr11_109965412_109965778_RC0-NT0119-100500-031-g12	*	1	367,	0,
chr11	108614693	108615137	TG_chr11_108614693_108615137_qb75g10.x1	*	1	444,	0,
chr11	108186546	108187014	TG_chr11_108186551_108187008_zx60f03.r1	*	1	468,	0,
chr11	110361422	110361828	TG_chr11_110361422_110361830_QV4-NN1148-290900-432-d01	*	1	406,	0,	Intergenic
chr11	110098802	110099847	TG_chr11_110098802_110099847_CL28476Contig1	-	1	1045,	0,	Intergenic
chr11	111524484	111524967	TG_chr11_111524484_111524967_NISC_gc08b10.x1	*	1	483,	0,
chr11	110771009	110771155	TG_chr11_110771009_110771155_yc04f04.r1	-	1	146,	0,	Intergenic
chr11	108432697	108432975	TG_chr11_108432697_108432975_AB371473	*	1	278,	0,
chr11	110153144	110153296	TG_chr11_110153144_110153291_CD000879	*	1	152,	0,
chr11	107992752	107993613	TG_chr11_107992752_107993613_CL77575Contig1	*	1	861,	0,
chr11	110448287	110448494	TG_chr11_110448287_110448494_IL2-NT0098-020600-097-H05	*	1	207,	0,
chr11	108757196	108757778	TG_chr11_108757196_108757778_HNC22-1-B9.R	*	1	582,	0,
chr11	108010930	108011621	TG_chr11_108010930_108011614_CL41077Contig1	*	1	691,	0,
chr11	110871532	110871870	TG_chr11_110871532_110871839_ye29h09.r1	+	1	338,	0,	Intergenic
chr11	111560403	111560677	TG_chr11_111560403_111560677_ya14e05.r2	*	1	274,	0,
chr11	110660094	110660342	TG_chr11_110660092_110660342_ax03d04.r1	*	1	248,	0,	Intergenic
chr11	111571098	111571374	TG_chr11_111571098_111571374_CM2-BN0024-020200-080-f02	*	1	276,	0,
chr11	108618371	108618725	TG_chr11_108618371_108618743_ax24c08.x1	*	1	354,	0,
chr11	110122774	110123001	TG_chr11_110122774_110123001_17000531887265	*	1	227,	0,
chr11	108829514	108829866	TG_chr11_108829514_108829866_oh33d02.s1	+	1	352,	0,	Intergenic
chr11	108218747	108219396	TG_chr11_108218747_108219396_DKFZp434F1827_s1	*	1	649,	0,
chr11	108438393	108438748	TG_chr11_108438393_108438748_QV4-NN1148-250900-419-c01	*	1	355,	0,
chr11	108623049	108623365	TG_chr11_108623049_108623365_IL3-NT0105-040800-236-D05	*	1	316,	0,
chr11	111543819	111544189	TG_chr11_111543819_111544189_CM1-NN0032-130400-186-c12	*	1	370,	0,
chr11	108391847	108392216	TG_chr11_108391845_108392216_MR4-GN0175-210201-201-c10	*	1	369,	0,
chr11	111669166	111669543	TG_chr11_111669166_111669537_CM2-NT0193-051200-563-a11	*	1	377,	0,
chr11	108418380	108418575	TG_chr11_108418380_108418575_SM013429	*	1	195,	0,
chr11	109958719	109958935	TG_chr11_109958724_109958935_yx85d08.r1	-	1	216,	0,	Intergenic
chr11	100849033	100849489	TG_chr11_100849033_100849489_DKFZp686E05113_r1	*	1	456,	0,
chr11	103168952	103169442	TG_chr11_103168952_103169442_naf51c12.x1	*	1	490,	0,
chr11	102582375	102582783	TG_chr11_102582375_102582783_he21b04.x1	*	1	408,	0,
chr11	102271700	102272010	TG_chr11_102271700_102272010_af10d05.s1	*	1	310,	0,
chr11	102707540	102711546	TG_chr11_102707540_102711546_UI-H-EU1-bag-l-21-0-UI.s1	*	2	304,94,	0,3912,
chr11	102047936	102048143	TG_chr11_102047936_102048144_CM1-UT0038-140900-414-e06	*	1	207,	0,
chr11	102249035	102249258	TG_chr11_102249051_102249258_PM3-OT0200-020401-005-g08	*	1	223,	0,
chr11	102733395	102733806	TG_chr11_102733395_102733806_BP384109	*	1	411,	0,
chr11	102192558	102193267	TG_chr11_102192558_102193267_AV716632	*	2	552,101,	0,608,
chr11	100698230	100698571	TG_chr11_100698230_100698571_zr62e02.r1	*	1	341,	0,
chr11	103124861	103125194	TG_chr11_103124868_103125190_PM2-CT0804-070301-005-g05	*	1	333,	0,
chr11	100830298	100830708	TG_chr11_100830298_100830708_AV732303	*	1	410,	0,
chr11	103320003	103320401	TG_chr11_103320014_103320401_za48h09.s1	*	1	398,	0,
chr11	103144349	103144579	TG_chr11_103144349_103144576_yj25f10.s1	*	1	230,	0,
chr11	102151295	102151969	TG_chr11_102151295_102151969_UI-H-FG0-bdb-k-17-0-UI.s1	+	1	674,	0,	Intergenic
chr11	102947920	102948135	TG_chr11_102947920_102948135_MYE5622a	*	1	215,	0,
chr11	100709509	100709713	TG_chr11_100709509_100709713_D040F	*	1	204,	0,
chr11	102391243	102395733	TG_chr11_102391243_102395729_zc76b08.s1	*	4	292,30,76,66,	0,2728,2813,4424,
chr11	103307401	103307632	TG_chr11_103307401_103307619_PM2-MT0020-180600-003-e04	*	1	231,	0,
chr11	102002871	102003022	TG_chr11_102002871_102003018_PM4-TN0118-050900-003-e08	*	1	151,	0,
chr11	102163710	102163859	TG_chr11_102163710_102163859_PM3-HT0909-150900-005-d06	*	1	149,	0,	Intergenic
chr11	102092881	102093024	TG_chr11_102092881_102093024_SM013765	*	1	143,	0,
chr11	102080640	102080932	TG_chr11_102080640_102080927_nc69h01.s1	*	1	292,	0,
chr11	103033409	103033711	TG_chr11_103033409_103033709_HSDHEEE10	*	1	302,	0,
chr11	103324714	103325104	TG_chr11_103324714_103325104_DKFZp686H06266_r1	*	1	390,	0,
chr11	100764042	100764352	TG_chr11_100764042_100764352_CM0-GN0077-160900-558-e12	*	1	310,	0,
chr11	102209656	102210134	TG_chr11_102209656_102210134_CL10214Contig1	+	1	478,	0,	Intergenic
chr11	102076048	102076658	TG_chr11_102076048_102076658_UI-E-EO1-ajb-f-17-0-UI.r1	*	1	610,	0,
chr11	102119496	102119631	TG_chr11_102119496_102121435_HHAGE046159	*	1	135,	0,	Intergenic
chr11	100647898	100648140	TG_chr11_100647886_100648140_QV4-UM0095-010900-391-d02	*	1	242,	0,
chr11	100670788	100671075	TG_chr11_100670788_100671075_PM2-CT0804-150201-001-b10	*	1	287,	0,
chr11	100828403	100828977	TG_chr11_100828403_100828977_DA247772	*	1	574,	0,
chr11	102250994	102251357	TG_chr11_102250994_102251357_DKFZp686J13106_r1	+	1	363,	0,	Intergenic
chr11	102016466	102016913	TG_chr11_102016466_102016913_DKFZp686M09112_r1	*	1	447,	0,
chr11	102097792	102098132	TG_chr11_102097792_102098132_MR0-CI0023-151000-201-e04	*	1	340,	0,
chr11	101999442	101999668	TG_chr11_101999442_101999668_RC4-CI0194-111200-022-c11	*	1	226,	0,
chr11	103776249	103776733	TG_chr11_103776249_103776707_CL66091Contig1	-	1	484,	0,	Intergenic
chr11	102046967	102047071	TG_chr11_102046967_102047071_FN166830	*	1	104,	0,
chr11	102253400	102253517	TG_chr11_102253400_102253517_PM1-UT0061-061100-010-b01	*	1	117,	0,	Intergenic
chr11	102076861	102077073	TG_chr11_102076861_102077073_17000599999267	*	1	212,	0,
chr11	100739712	100740214	TG_chr11_100739712_100740214_cs10g09.y1	*	1	502,	0,
chr11	102190098	102190141	TG_chr11_102190077_102190499_CM1-UT0038-210900-425-g06	*	1	43,	0,
chr11	102190082	102190499	TG_chr11_102190077_102190499_CM1-UT0038-210900-425-g06	*	1	417,	0,
chr11	100856082	100856584	TG_chr11_100856082_100856584_DKFZp781G219_r1	*	1	502,	0,
chr11	102745860	102746202	TG_chr11_102745860_102746202_hn63a10.x1	+	1	342,	0,	Intergenic
chr11	103453257	103453553	TG_chr11_103453257_103453553_MR3-ST0203-011299-016-g06	*	1	296,	0,	Intergenic
chr11	102267224	102267893	TG_chr11_102267218_102267893_AGENCOURT_10426420	*	1	669,	0,
chr11	102061912	102062065	TG_chr11_102061912_102062065_CM4-UM0003-280200-103-e12	*	1	153,	0,
chr11	100850853	100851251	TG_chr11_100850857_100851251_PM3-FT0024-080600-003-e04	*	1	398,	0,
chr11	100861896	100862793	TG_chr11_100861896_100862788_AGENCOURT_15595836	+	1	897,	0,	Intergenic
chr11	100633181	100633408	TG_chr11_100633181_100633402_CM1-UT0040-060900-386-h05	*	1	227,	0,
chr11	102187793	102188090	TG_chr11_102187793_102188090_HHAGE015412	*	1	297,	0,	Intergenic
chr11	101994961	101995199	TG_chr11_101994961_101995195_PM3-CS0030-270900-001-c09	*	1	238,	0,
chr11	102103224	102103990	TG_chr11_102103224_102104053_602583039F1	*	1	766,	0,
chr11	102089284	102089797	TG_chr11_102089284_102089797_HOA1-1-E-5	*	1	513,	0,
chr11	102057233	102057369	TG_chr11_102057233_102057369_xs71f06.x1	*	1	136,	0,
chr11	102025770	102025944	TG_chr11_102025776_102025944_RC2-BT0642-150200-012-b01	*	1	174,	0,
chr11	101980560	101980752	TG_chr11_101980558_101980761_17000599932368	*	1	192,	0,	Intergenic
chr11	101981127	101981231	TG_chr11_101981127_101981231_HHAGE052215	*	1	104,	0,
chr11	103160699	103160802	TG_chr11_103160699_103160802_CM3-BT0301-171199-035-b11	*	1	103,	0,
chr11	102102689	102103022	TG_chr11_102102689_102103021_DA569469	*	1	333,	0,
chr11	100689105	100689306	TG_chr11_100689109_100689308_RC1-CT0469-160800-011-b10	*	1	201,	0,
chr11	103794446	103794693	TG_chr11_103794446_103794693_aa46g03.r1	*	1	247,	0,
chr11	102948186	102948325	TG_chr11_102948186_102948326_MR2-MT0126-210800-001-d06	*	1	139,	0,
chr11	102040552	102041162	TG_chr11_102040552_102041162_602569920F1	*	1	610,	0,
chr11	103301301	103301936	TG_chr11_103301301_103301936_db0_001758	*	1	635,	0,
chr11	100833988	100834526	TG_chr11_100833988_100834526_DB277219	*	1	538,	0,
chr11	102329682	102329932	TG_chr11_102329682_102329933_RC5-BT0503-011299-031-D05	*	1	250,	0,	Intergenic
chr11	100717242	100717503	TG_chr11_100717242_100717503_RC5-GN0194-061100-011-F12	*	1	261,	0,
chr11	102498474	102498763	TG_chr11_102498474_102498763_yl23a09.s1	+	1	289,	0,	Intergenic
chr11	100754921	100755414	TG_chr11_100754921_100755414_QV4-CI0151-251100-600-e01	*	1	493,	0,
chr11	29133808	29134142	TG_chr11_29133808_29134142_HNC15-1-D7.R	*	1	334,	0,	Intergenic
chr11	28342174	28342605	TG_chr11_28342183_28342605_yr85h03.r1	*	1	431,	0,
chr11	31780598	31781195	TG_chr11_31780598_31781195_DA057419	*	1	597,	0,
chr11	31455505	31455695	TG_chr11_31455505_31455690_MR1-GN0173-071100-001-f06	*	1	190,	0,
chr11	31428669	31428947	TG_chr11_31428669_31428947_MR0-HT0559-270300-006-f07_1	*	1	278,	0,
chr11	31407016	31407190	TG_chr11_31407018_31407190_at14f11.x1	*	1	174,	0,
chr11	28859553	28859886	TG_chr11_28859559_28859886_HOA37-1-D3	*	1	333,	0,	Intergenic
chr11	30365725	30365839	TG_chr11_30365725_30365836_FN161828	*	1	114,	0,	Intergenic
chr11	28254626	28254998	TG_chr11_28254626_28254998_RC5-BN0233-140600-021-F12	*	1	372,	0,
chr11	31259425	31259517	TG_chr11_31259110_31259529_FN161978	*	1	92,	0,
chr11	28628635	28629042	TG_chr11_28628635_28629042_yf27a04.s1	+	1	407,	0,	Intergenic
chr11	31429946	31430242	TG_chr11_31429946_31430235_RC3-HT0371-180200-014-h07	*	1	296,	0,
chr11	28318003	28318341	TG_chr11_28318003_28318333_ye50b11.r1	*	1	338,	0,
chr11	30394412	30394520	TG_chr11_30394412_30394520_FN060429	*	1	108,	0,	Intergenic
chr11	31457581	31457984	TG_chr11_31457581_31457984_CL52062Contig1	*	1	403,	0,
chr11	28349560	28350099	TG_chr11_28349560_28350099_DA804317	*	1	539,	0,
chr11	31465831	31466093	TG_chr11_31465827_31466093_RC4-NT0117-060600-012-f05	*	1	262,	0,
chr11	31449844	31450167	TG_chr11_31449844_31450167_PM4-NT0080-140700-005-d06	*	1	323,	0,
chr11	31450258	31451421	TG_chr11_31450258_31451421_CL9518Contig1	*	1	1163,	0,
chr11	31659572	31660096	TG_chr11_31659572_31660091_CL28463Contig1	*	1	524,	0,
chr11	31562997	31563156	TG_chr11_31562997_31563156_RC3-CT0196-210999-011-B02	*	1	159,	0,
chr11	28866381	28866686	TG_chr11_28866381_28866688_AGENCOURT_7905922	-	1	305,	0,	Intergenic
chr11	31782991	31783745	TG_chr11_31782991_31783738_CL82898Contig1	*	1	754,	0,
chr11	31438042	31438488	TG_chr11_31438042_31438488_DB446184	*	1	446,	0,
chr11	31531952	31532415	TG_chr11_31531952_31532415_ou87g03.s1	*	1	463,	0,
chr11	31260383	31260493	TG_chr11_31260383_31260487_FN094303	*	1	110,	0,
chr11	28319917	28320505	TG_chr11_28319928_28320505_CL73229Contig1	*	1	588,	0,
chr11	28354775	28355129	TG_chr11_28354775_28355129_zs11g12.s1	*	1	354,	0,
chr11	30031288	30031687	TG_chr11_30031288_30031687_on34e12.s1	*	1	399,	0,
chr11	30138824	30139551	TG_chr11_30138840_30139551_AGENCOURT_13643486	-	1	727,	0,	Intergenic
chr11	31738184	31738630	TG_chr11_31738184_31738630_CL48835Contig1	*	1	446,	0,
chr11	31466332	31466863	TG_chr11_31466332_31466863_CL55514Contig1	*	1	531,	0,
chr11	28177663	28177777	TG_chr11_28177663_28177770_FN131136	*	1	114,	0,
chr11	30359611	30359808	TG_chr11_30359611_30359808_CL67765Contig1	*	1	197,	0,	Intergenic
chr11	30353497	30354366	TG_chr11_30353497_30354366_CL37932Contig1	*	1	869,	0,
chr11	31275533	31276063	TG_chr11_31275533_31276063_BY798209	-	1	530,	0,	Intergenic
chr11	31472144	31472262	TG_chr11_31472144_31472255_MR0-BN0115-150300-002-f12	*	1	118,	0,
chr11	30018268	30018665	TG_chr11_30018268_30018665_ys90d10.r1	-	1	397,	0,	Intergenic
chr11	30345852	30346099	TG_chr11_30345852_30346099_DKFZp686M21250_r1	*	1	247,	0,
chr11	28184485	28184693	TG_chr11_28184485_28184693_EST14439	*	1	208,	0,
chr11	28230664	28231166	TG_chr11_28230664_28231166_DA214694	*	1	502,	0,
chr11	28236062	28236327	TG_chr11_28236075_28236327_RC3-CT0413-030800-013-h07	*	1	265,	0,
chr11	30362233	30362483	TG_chr11_30362233_30362474_CM2-NN1153-311000-459-d11	*	1	250,	0,	Intergenic
chr11	28274399	28274524	TG_chr11_28274399_28274524_CL52204Contig1	*	1	125,	0,
chr11	29121831	29122337	TG_chr11_29121831_29122337_DKFZp686D03211_r1	-	1	506,	0,	Intergenic
chr11	28265194	28265305	TG_chr11_28265194_28265305_AU184999	*	1	111,	0,
chr11	30016992	30017152	TG_chr11_30016992_30017144_yp48c01.s1	-	1	160,	0,	Intergenic
chr11	31428358	31428568	TG_chr11_31428358_31428568_ap41b11.x1	*	1	210,	0,
chr11	28338885	28339370	TG_chr11_28338885_28339370_yv22h04.s1	*	1	485,	0,
chr11	31321975	31322511	TG_chr11_31321975_31322511_DB301632	*	1	536,	0,
chr11	28421177	28421569	TG_chr11_28421185_28421569_AV730006	-	1	392,	0,	Intergenic
chr11	30363168	30363958	TG_chr11_30363168_30363950_DKFZp761G0616_r1	+	1	790,	0,	Intergenic
chr11	28438096	28438515	TG_chr11_28438096_28438515_CL80072Contig1	+	1	419,	0,	Intergenic
chr11	31470307	31471849	TG_chr11_31470307_31471849_CL9952Contig1	*	1	1542,	0,
chr11	31262175	31262426	TG_chr11_31262175_31262426_xn47b10.x1	*	1	251,	0,
chr11	31725048	31725234	TG_chr11_31725048_31725234_PM2-HT0727-200600-005-d08	*	1	186,	0,
chr11	29477111	29477691	TG_chr11_29477116_29477691_de0_003053	+	1	580,	0,	Intergenic
chr11	30018872	30019196	TG_chr11_30018872_30019196_1004702	-	1	324,	0,	Intergenic
chr11	31749343	31749782	TG_chr11_31749343_31749782_DKFZp686D22151_r1	*	1	439,	0,
chr11	31461232	31461407	TG_chr11_31461232_31461407_PM1-OT0229-090601-003-d10	*	1	175,	0,
chr11	28423522	28423627	TG_chr11_28423522_28423627_CL66920Contig1	*	1	105,	0,	Intergenic
chr11	28185198	28185764	TG_chr11_28185198_28185764_DA243541	*	1	566,	0,
chr11	28530634	28531036	TG_chr11_28530634_28531036_ou08h01.x1	+	1	402,	0,	Intergenic
chr11	28965346	28965449	TG_chr11_28965346_28965449_CL58827Contig1	*	1	103,	0,	Intergenic
chr11	31519743	31519878	TG_chr11_31519743_31519878_FN177517	*	1	135,	0,
chr11	31419042	31419242	TG_chr11_31419042_31419242_HHAGE031070	*	1	200,	0,
chr11	72711500	72711965	TG_chr11_72711500_72711965_602554111F1	*	1	465,	0,
chr11	74341198	74341941	TG_chr11_74341198_74341941_602464426F1	*	1	743,	0,
chr11	74574584	74575285	TG_chr11_74574584_74575285_CL29464Contig1	*	1	701,	0,
chr11	72664675	72664980	TG_chr11_72664683_72664980_QV1-HB0031-181200-584-b10	*	1	305,	0,
chr11	72695444	72695806	TG_chr11_72695444_72695806_de0_001666	*	1	362,	0,
chr11	74710361	74710700	TG_chr11_74710361_74710700_oa52h05.r1	*	1	339,	0,
chr11	72983966	72984135	TG_chr11_72983966_72984135_HHAGE041928	*	1	169,	0,
chr11	73113550	73113650	TG_chr11_73113550_73113650_IL5-NT0228-211200-361-c11_1	*	1	100,	0,	Intergenic
chr11	74379954	74380075	TG_chr11_74379954_74380075_FN068426	*	1	121,	0,	Intergenic
chr11	73882620	73883269	TG_chr11_73882620_73883269_CL318Contig3	*	1	649,	0,
chr11	73097316	73097610	TG_chr11_73097316_73097610_CM1-MT0245-271200-687-f02	*	1	294,	0,
chr11	73006259	73006363	TG_chr11_73006259_73006363_RC1-ST0278-290100-012-e01	*	1	104,	0,
chr11	74042022	74042294	TG_chr11_74041871_74042294_AV725476	*	1	272,	0,
chr11	73303071	73303197	TG_chr11_73303071_73303193_QV2-NN0044-220800-324-f08	*	1	126,	0,
chr11	73964539	73965122	TG_chr11_73964539_73965122_za41g10.r1	*	2	88,346,	0,237,
chr11	74487110	74487563	TG_chr11_74487110_74487563_CL28029Contig1	*	1	453,	0,
chr11	74120105	74127422	TG_chr11_74120105_74127422_CL32254Contig1	+	2	105,530,	0,6787,	Intergenic
chr11	73939003	73939194	TG_chr11_73939003_73939194_hi44c02.x1	*	1	191,	0,
chr11	73431056	73431239	TG_chr11_73431056_73431239_QV4-OT0035-240800-377-c04	*	1	183,	0,
chr11	74202480	74202750	TG_chr11_74202480_74202750_ol23c03.s1	-	1	270,	0,	Intergenic
chr11	73387967	73388077	TG_chr11_73387967_73388077_2T087205_3551_0948	*	1	110,	0,
chr11	73132837	73132957	TG_chr11_73132837_73132957_FN175798	*	1	120,	0,
chr11	73061541	73061875	TG_chr11_73061541_73061875_QV4-NN0039-110500-204-b08	*	1	334,	0,
chr11	74732461	74732602	TG_chr11_74732461_74732594_QV2-TN0170-211100-492-h04	*	1	141,	0,	Intergenic
chr11	73780238	73780588	TG_chr11_73780238_73780588_MR2-GN0030-260900-025-a10	*	1	350,	0,
chr11	74701955	74702118	TG_chr11_74701955_74702118_QV2-NN2003-040501-635-d07	*	1	163,	0,
chr11	73517432	73517614	TG_chr11_73517438_73517614_RC1-BT0747-200400-021-a12	*	1	182,	0,
chr11	72530168	72530290	TG_chr11_72530168_72530290_MR2-EN0093-191200-001-g04_1	*	1	122,	0,
chr11	74558695	74559020	TG_chr11_74558695_74559020_QV3-BN0047-120700-258-b12	*	1	325,	0,
chr11	73498945	73516091	TG_chr11_73498945_73499035_EST15144	*	2	92,19,	0,17127,
chr11	73541086	73541648	TG_chr11_73541093_73541648_PM1-CT0247-101199-003-b06	*	1	562,	0,
chr11	72536967	72537305	TG_chr11_72536967_72537305_CM1-MT0244-020101-707-g04	*	1	338,	0,
chr11	73581303	73581746	TG_chr11_73581303_73581741_ym40g07.s1	-	1	443,	0,	Intergenic
chr11	73411678	73412030	TG_chr11_73411678_73412030_ys03d11.r1	*	1	352,	0,
chr11	74901764	74902107	TG_chr11_74901764_74902107_CM0-HN0203-090301-798-d01	*	1	343,	0,
chr11	73024001	73024116	TG_chr11_73024008_73024116_PM3-RT0058-310101-001-d09	*	1	115,	0,
chr11	73963775	73964144	TG_chr11_73963775_73964144_CL49326Contig1	*	1	369,	0,
chr11	73386941	73387751	TG_chr11_73386941_73387754_K-EST0179989	*	2	322,89,	0,721,
chr11	72841588	72841796	TG_chr11_72841588_72841796_RC3-GN0042-061100-110-h04	*	1	208,	0,
chr11	72596596	72596914	TG_chr11_72596596_72596914_PM2-MT0204-301100-001-c09	*	1	318,	0,
chr11	73395927	73396178	TG_chr11_73395927_73396173_CM3-FN0769-140600-196-f03	*	1	251,	0,
chr11	73372731	73372857	TG_chr11_73372737_73372852_CM2-NN1154-311000-463-d11	*	1	126,	0,
chr11	73583848	73584157	TG_chr11_73583848_73584166_yi21h06.s1	*	1	309,	0,
chr11	74534014	74534291	TG_chr11_74534018_74534294_AU185214	*	1	277,	0,
chr11	73016290	73016687	TG_chr11_73016290_73016687_BX114260	-	1	397,	0,	Intergenic
chr11	73582839	73582940	TG_chr11_73582839_73582940_RC3-BT0333-310800-115-b06	*	1	101,	0,	Intergenic
chr11	73100621	73101076	TG_chr11_73100621_73101070_CL65179Contig1	*	1	455,	0,
chr11	73916394	73916791	TG_chr11_73916394_73916791_ye39h05.s1	*	1	397,	0,
chr11	73626737	73627125	TG_chr11_73626739_73627125_CL23756Contig1	*	1	388,	0,
chr11	74727916	74728424	TG_chr11_74727916_74728424_DA990454	+	1	508,	0,	Intergenic
chr11	73137030	73137617	TG_chr11_73137038_73137617_CL21507Contig1	*	1	587,	0,
chr11	73810574	73810695	TG_chr11_73810574_73810695_IL5-MT0210-111200-335-a02	*	1	121,	0,
chr11	72845024	72845256	TG_chr11_72845024_72845256_QV4-NN0039-280300-153-f03	*	1	232,	0,
chr11	74669477	74669966	TG_chr11_74669477_74669966_UI-H-BW1-anp-d-02-0-UI.s1	*	1	489,	0,
chr11	73076309	73076426	TG_chr11_73076313_73076426_MR4-CT0538-141100-103-a08	*	1	117,	0,
chr11	73278024	73278153	TG_chr11_73278024_73278153_CM3-BN0151-130400-146-c05	*	1	129,	0,
chr11	73580371	73580758	TG_chr11_73580371_73580758_2819528.5prime	-	1	387,	0,	Intergenic
chr11	73574234	73575650	TG_chr11_73575339_73575650_yu02g08.r1	*	2	72,309,	0,1107,
chr11	73155382	73155738	TG_chr11_73155390_73155738_CM3-IT0048-151200-566-f01	*	1	356,	0,
chr11	74916441	74916785	TG_chr11_74916441_74916776_yd44g04.r1	*	1	344,	0,
chr11	73539634	73540129	TG_chr11_73539634_73540129_CM4-ST0134-290999-018-f05	*	1	495,	0,
chr11	73430129	73430651	TG_chr11_73430129_73430647_AV752735	*	1	522,	0,
chr11	72555488	72556176	TG_chr11_72555488_72556176_UI-H-BI4-aop-a-04-0-UI.s1	*	1	688,	0,
chr11	74455491	74455879	TG_chr11_74455491_74455879_CL65653Contig1	-	1	388,	0,	Intergenic
chr11	72814406	72814896	TG_chr11_72814406_72814896_DKFZp686L2245_r1	*	1	490,	0,
chr11	72816610	72817140	TG_chr11_72816610_72817140_CL51455Contig1	*	1	530,	0,
chr11	72635738	72636209	TG_chr11_72635740_72636209_CL18866Contig1	*	1	471,	0,
chr11	74304536	74304789	TG_chr11_74304536_74304789_HHAGE029952	*	1	253,	0,
chr11	74689278	74689448	TG_chr11_74689287_74689450_QV3-BT0296-260100-067-h03	*	1	170,	0,
chr11	72649996	72650385	TG_chr11_72649996_72650385_yf30d08.r1	*	1	389,	0,
chr11	72585544	72586167	TG_chr11_72585544_72586167_CL70332Contig1	*	1	623,	0,
chr11	73111865	73112047	TG_chr11_73111865_73112047_tf80d09.x1	-	1	182,	0,	Intergenic
chr11	73279168	73279652	TG_chr11_73279168_73279648_RC1-MT0159-281100-022-d01	*	1	484,	0,
chr11	73306999	73307576	TG_chr11_73306999_73307576_BY799662	*	1	577,	0,
chr11	72717898	72717998	TG_chr11_72717898_72717998_FN112917	*	1	100,	0,
chr11	74555618	74555746	TG_chr11_74555618_74555746_MR1-RT0042-191100-002-b02	*	1	128,	0,
chr11	73895535	73896022	TG_chr11_73895535_73896022_HA1716	*	1	487,	0,
chr11	74331900	74332229	TG_chr11_74331900_74332222_UI-HF-BR0p-aqi-d-10-0-UI.r1	*	1	329,	0,
chr11	72663799	72664513	TG_chr11_72663799_72664513_DA573188	*	1	714,	0,
chr11	72744342	72744503	TG_chr11_72744342_72744503_CM3-FN0067-010600-194-a02	*	1	161,	0,
chr11	74464627	74465238	TG_chr11_74464627_74465237_EST4895	*	1	611,	0,
chr11	74686784	74687335	TG_chr11_74686784_74687335_CL60126Contig1	*	1	551,	0,
chr11	73015529	73015789	TG_chr11_73015529_73015789_IL5-NT0273-201200-369-g02	*	1	260,	0,	Intergenic
chr11	74530575	74530832	TG_chr11_74530579_74530832_CL54417Contig1	*	1	257,	0,
chr11	74659155	74659380	TG_chr11_74659155_74659372_HHAGE037895	*	1	225,	0,
chr11	72758306	72758721	TG_chr11_72758306_72758721_CL84168Contig1	*	1	415,	0,
chr11	105918751	105918880	TG_chr11_105918757_105918880_yy79h02.r1	-	1	129,	0,	Intergenic
chr11	104905947	104906323	TG_chr11_104905947_104906323_CM4-MT0248-190101-819-b06	*	1	376,	0,
chr11	106557673	106558034	TG_chr11_106557670_106558034_DKFZp686B11137_r1	*	1	361,	0,
chr11	105672722	105673159	TG_chr11_105672722_105673159_CL85358Contig1	*	1	437,	0,
chr11	105782536	105783101	TG_chr11_105782536_105783101_cs98e03.y1	*	1	565,	0,
chr11	107453892	107454224	TG_chr11_107453892_107454224_ab78f01.s1	-	1	332,	0,	Intergenic
chr11	107468279	107468913	TG_chr11_107468279_107468913_DKFZp686J22204_r1	*	1	634,	0,
chr11	104002235	104002529	TG_chr11_104002235_104002529_wx54g12.x1	*	1	294,	0,
chr11	106571643	106571927	TG_chr11_106571643_106571927_EST38295	*	1	284,	0,
chr11	104823203	104823941	TG_chr11_104823203_104823941_CL19654Contig1	*	1	738,	0,
chr11	103962057	103962587	TG_chr11_103962057_103962587_DB308210	*	1	530,	0,
chr11	107490600	107490726	TG_chr11_107490601_107490726_HSC2UC082	*	1	126,	0,
chr11	107475109	107475287	TG_chr11_107475109_107475287_QV0-BT0263-090200-097-c07	*	1	178,	0,
chr11	106267225	106267531	TG_chr11_106267225_106267527_PM4-BN0143-070800-006-h01	*	1	306,	0,	Intergenic
chr11	104968637	104968997	TG_chr11_104968646_104968997_yj34g09.r1	*	1	360,	0,
chr11	104951197	104951326	TG_chr11_104951197_104951326_RST10286	*	1	129,	0,
chr11	104404984	104405426	TG_chr11_104404984_104405426_nd42a03.r1	-	1	442,	0,	Intergenic
chr11	107277801	107278463	TG_chr11_107277801_107278463_AV733952	*	1	662,	0,
chr11	104123809	104124225	TG_chr11_104123798_104124225_PM0-BT0757-010500-002-f10	*	1	416,	0,	Intergenic
chr11	106551855	106552878	TG_chr11_106551855_106552878_CL34972Contig1	-	1	1023,	0,	Intergenic
chr11	105916380	105916705	TG_chr11_105916380_105916705_HOA51-1-E2.R	*	1	325,	0,	Intergenic
chr11	107141976	107142329	TG_chr11_107141976_107142329_DA187534	-	1	353,	0,	Intergenic
chr11	106682515	106682886	TG_chr11_106682515_106682886_DKFZp761C06121_r1	*	1	371,	0,
chr11	107497941	107498206	TG_chr11_107497941_107498206_zj43h12.s1	*	1	265,	0,
chr11	107197842	107198155	TG_chr11_107197851_107198155_EST63272	*	1	313,	0,
chr11	105859671	105860208	TG_chr11_105859671_105860208_DA099995	-	1	537,	0,	Intergenic
chr11	105866138	105866352	TG_chr11_105866138_105866352_HSC2GC122	-	1	214,	0,	Intergenic
chr11	105609222	105609646	TG_chr11_105609222_105609646_DB297873	*	1	424,	0,
chr11	104159418	104160051	TG_chr11_104159418_104160051_db0_003602	-	1	633,	0,	Intergenic
chr11	107626742	107627138	TG_chr11_107626754_107627139_RC3-UT0065-170800-012-h03	*	1	396,	0,	Intergenic
chr11	107924035	107924173	TG_chr11_107924035_107924172_MR0-CT0453-021100-004-d08	*	1	138,	0,
chr11	103958606	103959072	TG_chr11_103958606_103959072_CR743411	*	1	466,	0,
chr11	107137338	107137615	TG_chr11_107137338_107137615_CM0-HT0248-271099-081-d09	*	1	277,	0,	Intergenic
chr11	106892134	106892536	TG_chr11_106892134_106892536_CL75894Contig1	+	1	402,	0,	Intergenic
chr11	104439217	104480030	TG_chr11_104439217_104443325_CL41693Contig1	-	4	432,83,40,65,	0,559,4068,40748,	Intergenic
chr11	105324307	105324615	TG_chr11_105324307_105324615_CM1-TN0135-140900-410-h10	*	1	308,	0,	Intergenic
chr11	107900653	107900809	TG_chr11_107900653_107900804_HHAGE048977	*	1	156,	0,
chr11	105607379	105607957	TG_chr11_105607379_105607957_DA079411	*	1	578,	0,
chr11	107184592	107184897	TG_chr11_107184592_107184888_MR2-BN0386-051000-014-b12	*	1	305,	0,	Intergenic
chr11	107496514	107497103	TG_chr11_107496514_107497103_BY799145	*	1	589,	0,
chr11	104212859	104213383	TG_chr11_104212859_104213385_DB325248	+	1	524,	0,	Intergenic
chr11	105757240	105757565	TG_chr11_105757240_105757565_EST49a18	*	1	325,	0,
chr11	107941034	107941535	TG_chr11_107941034_107941525_RC3-BN0036-090200-011-a03	*	1	501,	0,
chr11	107489429	107489748	TG_chr11_107489429_107489748_CL51206Contig1	*	1	319,	0,
chr11	104598275	104598469	TG_chr11_104598275_104598469_ah70e05.s1	+	1	194,	0,	Intergenic
chr11	106340140	106340505	TG_chr11_106340140_106340505_CM3-BN0223-100500-177-b12	*	1	365,	0,	Intergenic
chr11	105838650	105839181	TG_chr11_105838650_105839181_DB307005	*	1	531,	0,
chr11	106554008	106554549	TG_chr11_106554008_106554549_DA803991	-	1	541,	0,	Intergenic
chr11	107961238	107961524	TG_chr11_107961238_107961524_ns69d05.s1	*	1	286,	0,
chr11	107329231	107329658	TG_chr11_107329231_107329658_CL36410Contig1	-	1	427,	0,	Intergenic
chr11	107243385	107243501	TG_chr11_107243392_107243501_PM4-NN1043-310300-001-g06	*	1	116,	0,
chr11	105870732	105872113	TG_chr11_105870732_105872113_yx92b01.r1	-	2	41,129,	0,1252,	Intergenic
chr11	105277236	105277523	TG_chr11_105277236_105277523_CL47684Contig1	*	1	287,	0,	Intergenic
chr11	107835553	107836053	TG_chr11_107835553_107836053_DA799139	+	1	500,	0,	Intergenic
chr11	107800510	107801056	TG_chr11_107800510_107801061_QV0-OT0031-100300-157-d04	*	1	546,	0,
chr11	105917627	105918044	TG_chr11_105917627_105918044_CL74012Contig1	-	1	417,	0,	Intergenic
chr11	107524534	107524820	TG_chr11_107524534_107524820_HUM413E01B	*	1	286,	0,
chr11	104531573	104532004	TG_chr11_104531573_104532004_tu69a05.x1	+	1	431,	0,	Intergenic
chr11	105847919	105848471	TG_chr11_105847919_105848471_DA099202	*	1	552,	0,
chr11	104823992	104824586	TG_chr11_104823992_104824586_DA672031	*	1	594,	0,
chr11	107327176	107327283	TG_chr11_107327176_107327279_FN142176	*	1	107,	0,
chr11	104915371	104916063	TG_chr11_104915371_104916063_HHAGE007912	*	2	242,45,	0,647,
chr11	106120746	106125097	TG_chr11_106120746_106125097_602693831F1	+	3	248,64,219,	0,2772,4132,	Intergenic
chr11	103797215	103797378	TG_chr11_103797215_103797378_nz72c08.s1	*	1	163,	0,
chr11	107792596	107792973	TG_chr11_107792596_107792973_PM3-HT0909-151000-012-h08	*	1	377,	0,	Intergenic
chr11	105837886	105838430	TG_chr11_105837886_105838430_CL64363Contig1	*	1	544,	0,
chr11	107918800	107918978	TG_chr11_107918800_107918978_nk37f05.s1	*	1	178,	0,
chr11	103814714	103814948	TG_chr11_103814714_103814948_DKFZp779I1340_r1	*	1	234,	0,
chr11	105849346	105849876	TG_chr11_105849346_105849876_DA417928	*	1	530,	0,
chr11	107681908	107682372	TG_chr11_107681908_107682372_601647584F1	*	1	464,	0,
chr11	104006431	104006812	TG_chr11_104006431_104006812_CM4-BN0162-130400-141-g05	*	1	381,	0,
chr11	106550693	106551269	TG_chr11_106550693_106551269_CL34425Contig1	-	1	576,	0,	Intergenic
chr11	107295443	107295877	TG_chr11_107295440_107295877_CL79541Contig1	*	1	434,	0,
chr11	106862317	106862575	TG_chr11_106862325_106862575_zn85d09.r1	*	1	258,	0,
chr11	107183682	107183938	TG_chr11_107183682_107183938_zk72g10.r1	-	1	256,	0,	Intergenic
chr11	103841474	103841824	TG_chr11_103841474_103841818_zx60g11.r1	*	1	350,	0,
chr11	107298033	107298476	TG_chr11_107298033_107298476_DKFZp779E1614_r1	*	1	443,	0,
chr11	105484928	105485123	TG_chr11_105484928_105485123_yt72d06.s1	*	1	195,	0,
chr11	105944297	105944405	TG_chr11_105944297_105944405_FN095150	*	1	108,	0,
chr11	104816922	104817514	TG_chr11_104816922_104817514_qn17a04.x1	*	1	592,	0,
chr11	106633180	106633426	TG_chr11_106633180_106633426_EST03816	*	1	246,	0,
chr11	106854843	106855079	TG_chr11_106854843_106855079_RC5-CT0601-031100-021-H04	*	1	236,	0,
chr11	106189329	106189812	TG_chr11_106189329_106189812_no03g02.s1	-	1	483,	0,	Intergenic
chr11	107095232	107095714	TG_chr11_107095232_107095714_UI-E-CL1-aff-m-10-0-UI.r1	+	1	482,	0,	Intergenic
chr11	105512957	105513261	TG_chr11_105512957_105513264_HSC3JF102	*	1	304,	0,
chr11	107939327	107939553	TG_chr11_107939327_107939553_HHAGE037682	*	1	226,	0,
chr11	105814194	105814953	TG_chr11_105814194_105814953_CL59060Contig1	*	1	759,	0,
chr11	132424265	132424665	TG_chr11_132424272_132424665_da0_006010	*	1	400,	0,
chr11	134134567	134134937	TG_chr11_134134567_134134930_yd25e11.r1	*	1	370,	0,
chr11	132323601	132324209	TG_chr11_132323601_132324209_CL70448Contig1	*	1	608,	0,
chr11	133995325	133995979	TG_chr11_133995325_133995979_CL81786Contig1	*	1	654,	0,
chr11	133400828	133401063	TG_chr11_133400835_133401063_CM2-NN1154-311000-463-b05	*	1	235,	0,
chr11	134052600	134052977	TG_chr11_134052600_134052968_yq60g05.s1	*	1	377,	0,
chr11	134118903	134119013	TG_chr11_134118903_134119013_FN130009	*	1	110,	0,
chr11	133134372	133134504	TG_chr11_133134372_133134504_QV0-NN0184-070700-295-g05	*	1	132,	0,
chr11	134352716	134353099	TG_chr11_134352724_134353099_CM0-NT0131-311000-650-g03	*	1	383,	0,	Intergenic
chr11	134457877	134458149	TG_chr11_134457877_134458149_EST67802	+	1	272,	0,	Intergenic
chr11	133144790	133145085	TG_chr11_133144790_133145087_FB2D5	*	1	295,	0,
chr11	134007131	134007790	TG_chr11_134007131_134007790_CL47674Contig1	*	1	659,	0,
chr11	133020782	133020910	TG_chr11_133020782_133020910_CM3-NN0250-050101-614-d04_1	*	1	128,	0,
chr11	132289558	132289901	TG_chr11_132289558_132289901_yf77b04.r1	*	1	343,	0,
chr11	132856024	132856321	TG_chr11_132856024_132856321_DB560198	*	1	297,	0,
chr11	134117459	134117684	TG_chr11_134117305_134117684_AV735504	*	1	225,	0,
chr11	133827480	133827930	TG_chr11_133827480_133827930_7l45b01.x1	+	1	450,	0,	Intergenic
chr11	132474272	132474867	TG_chr11_132474272_132474867_DA395405	*	1	595,	0,
chr11	132370029	132370170	TG_chr11_132370029_132370170_QV2-NN0045-050900-352-a03	*	1	141,	0,
chr11	134530732	134531029	TG_chr11_134530732_134531029_hd34d09.x1	-	1	297,	0,	Intergenic
chr11	133035584	133036009	TG_chr11_133035584_133036009_QV2-NN0045-301100-501-b02	*	1	425,	0,
chr11	133014890	133015056	TG_chr11_133014890_133015056_IL3-ET0112-111100-346-B10	*	1	166,	0,
chr11	133074050	133074319	TG_chr11_133074048_133074319_RC1-NN0073-201100-115-f08	*	1	269,	0,
chr11	132860652	132861084	TG_chr11_132860652_132861084_DKFZp686K0640_r1	*	1	432,	0,
chr11	134298918	134299250	TG_chr11_134298918_134299250_RC1-HT0975-161100-021-d11	*	1	332,	0,	Intergenic
chr11	134025913	134026051	TG_chr11_134025913_134026051_aa93f02.r1	*	1	138,	0,
chr11	134208808	134209294	TG_chr11_134208808_134209294_TC103833	*	1	486,	0,
chr11	134118665	134118778	TG_chr11_134118665_134118778_FN082350	*	1	113,	0,
chr11	133782190	133782774	TG_chr11_133782190_133782774_MGC5.1.1.1.1.H08.F.1	*	1	584,	0,
chr11	133350629	133350907	TG_chr11_133350629_133350903_CM2-NN0248-291100-573-a03	*	1	278,	0,
chr11	132592170	132592801	TG_chr11_132592170_132592801_BY797634	*	1	631,	0,
chr11	132904660	132904980	TG_chr11_132904660_132904980_HSCZVC042	*	1	320,	0,
chr11	132642182	132642645	TG_chr11_132642182_132642645_DA123604	*	1	463,	0,
chr11	134191069	134191195	TG_chr11_134191069_134191195_BX451399	*	1	126,	0,	Intergenic
chr11	133255723	133256179	TG_chr11_133255723_133256182_RC5-NN1165-171100-022-B06	*	1	456,	0,
chr11	133078678	133078799	TG_chr11_133078678_133078799_yy96b02.r1	*	1	121,	0,
chr11	132758169	132758517	TG_chr11_132758169_132758518_QV4-NN0039-040500-196-f03	*	1	348,	0,
chr11	133308084	133308267	TG_chr11_133308084_133308267_om76f04.s1	*	1	183,	0,
chr11	132779636	132780002	TG_chr11_132779644_132780002_CM2-NN0078-030600-215-c04	*	1	366,	0,
chr11	132750337	132750616	TG_chr11_132750337_132750616_HSC36B061	*	1	279,	0,
chr11	132937357	132937826	TG_chr11_132937357_132937826_BX092820	*	1	469,	0,
chr11	132729140	132729972	TG_chr11_132729144_132729972_DB174637	*	2	331,65,	0,767,
chr11	133375719	133376024	TG_chr11_133375719_133376024_CM3-NN0004-150300-118-a09	*	1	305,	0,
chr11	134059969	134060126	TG_chr11_134059969_134060126_CM2-FN0067-240800-203-e04	*	1	157,	0,
chr11	132152204	132152627	TG_chr11_132152204_132152623_db0_002781	*	1	423,	0,
chr11	134287583	134287814	TG_chr11_134287592_134287814_PM3-FN0058-110800-007-h12	*	1	231,	0,	Intergenic
chr11	134029363	134029641	TG_chr11_134029363_134029641_aa93f02.s1	*	1	278,	0,
chr11	133803043	133803173	TG_chr11_133803043_133803173_CL32551Contig1	*	1	130,	0,
chr11	134031823	134032458	TG_chr11_134031823_134032458_DKFZp686C17139_r1	*	1	635,	0,
chr11	132281457	132281981	TG_chr11_132281457_132281981_DB296457	-	1	524,	0,	Intergenic
chr11	134121127	134123195	TG_chr11_134121127_134123195_yx15e03.r1	*	4	75,146,76,74,	0,516,1607,1994,
chr11	132179091	132179260	TG_chr11_132179096_132179260_ab52b09.r1	*	1	169,	0,
chr11	132288078	132288484	TG_chr11_132288078_132288481_ym36e02.s1	*	1	406,	0,
chr11	132980888	132981067	TG_chr11_132980897_132981067_CL44322Contig1	*	1	179,	0,
chr11	134294222	134294507	TG_chr11_134294222_134294507_CL59230Contig1	*	1	285,	0,	Intergenic
chr11	132318146	132318582	TG_chr11_132318146_132318582_EST43251	*	1	436,	0,
chr11	132739288	132739751	TG_chr11_132739288_132739751_yo78f09.r1	*	1	463,	0,
chr11	134133380	134133837	TG_chr11_134133380_134133837_CL38338Contig1	*	1	457,	0,
chr11	134124033	134124382	TG_chr11_134124033_134124382_CL42106Contig1	*	1	349,	0,
chr11	132955016	132955209	TG_chr11_132955016_132955203_MR3-NN0218-031100-005-c07	*	1	193,	0,
chr11	134136995	134137257	TG_chr11_134136995_134137248_EST21705	+	1	262,	0,	Intergenic
chr11	133945070	133945206	TG_chr11_133945070_133945208_QV4-NT0040-170400-175-g11	*	1	136,	0,
chr11	134853133	134853605	TG_chr11_134853133_134853605_de0_010625	-	1	472,	0,	Intergenic
chr11	132128853	132129174	TG_chr11_132128853_132129169_CL60382Contig1	*	1	321,	0,
chr11	133034457	133034718	TG_chr11_133034457_133034718_ae32c02.r1	*	1	261,	0,
chr11	132208218	132208552	TG_chr11_132208218_132208552_da0_002432	-	1	334,	0,	Intergenic
chr11	67951888	67952175	TG_chr11_67951888_67952175_DP0933	*	1	287,	0,
chr11	66458005	66458282	TG_chr11_66458005_66458282_HHAGE021771	*	1	277,	0,
chr11	67867417	67867797	TG_chr11_67867435_67867797_CM4-MT0246-190101-811-f08	*	1	380,	0,
chr11	68302729	68302865	TG_chr11_68302729_68302865_PM2-HT0927-300800-001-h08	*	1	136,	0,
chr11	67931119	67931848	TG_chr11_67931119_67931850_17000424718701	*	1	729,	0,
chr11	67926826	67927348	TG_chr11_67926826_67927348_17000600004052	*	1	522,	0,
chr11	67966800	67966929	TG_chr11_67966805_67966914_PM1-NN1200-081200-011-c04	*	1	129,	0,
chr11	66983817	66984094	TG_chr11_66983817_66984095_RC4-BN0408-090401-014-h05	*	1	277,	0,
chr11	67155194	67155300	TG_chr11_67155194_67155300_RC4-HT0147-131099-011-a08	*	1	106,	0,	Intergenic
chr11	67133140	67133282	TG_chr11_67133140_67133283_CM0-CT0342-021299-115-h02	*	1	142,	0,
chr11	68248332	68249115	TG_chr11_68248332_68249086_AGENCOURT_10516227	*	1	783,	0,
chr11	68436651	68436764	TG_chr11_68436651_68436764_CM0-UM0041-240200-241-f03	*	1	113,	0,	Intergenic
chr11	66994651	66994800	TG_chr11_66994651_66994800_MR3-HT0713-240500-010-e02	*	1	149,	0,
chr11	66706869	66706993	TG_chr11_66706869_66706993_RC0-NN1060-130400-021-b12	*	1	124,	0,
chr11	67842694	67843128	TG_chr11_67842694_67843128_PM4-UT0102-130301-011-c09	*	1	434,	0,
chr11	67936324	67936450	TG_chr11_67936332_67936450_RC0-HT0905-150900-025-a06	*	1	126,	0,
chr11	67863963	67864078	TG_chr11_67863963_67864078_RC1-NT0033-110900-111-b03	*	1	115,	0,
chr11	67852962	67853185	TG_chr11_67852962_67853185_HHAGE038572	*	1	223,	0,
chr11	68271858	68272488	TG_chr11_68271858_68272488_CL62185Contig1	*	1	630,	0,
chr11	68104807	68104981	TG_chr11_68104807_68104981_RC5-GN0282-210201-013-G06	*	1	174,	0,
chr11	67770894	67770995	TG_chr11_67770894_67770995_K-EST0002407	*	1	101,	0,
chr11	67168065	67168195	TG_chr11_67168065_67168191_CL58849Contig1	*	1	130,	0,
chr11	66799658	66799789	TG_chr11_66799658_66799789_CL53865Contig1	*	1	131,	0,
chr11	66583661	66583922	TG_chr11_66583661_66583922_HHAGE027457	*	1	261,	0,
chr11	66570288	66570747	TG_chr11_66570288_66570749_PM4-UT0102-130301-010-b02	*	1	459,	0,
chr11	67850110	67850485	TG_chr11_67850110_67850485_tu27f07.x1	*	1	375,	0,
chr11	66534385	66534632	TG_chr11_66534385_66534632_CM1-NN1031-170101-727-d12	*	1	247,	0,
chr11	68320306	68320631	TG_chr11_68320304_68320631_CM1-HT0875-060900-390-h01	*	1	325,	0,
chr11	66987789	66987898	TG_chr11_66987789_66987898_FN060174	*	1	109,	0,
chr11	67489114	67489223	TG_chr11_67489114_67489223_HUM092831F	*	1	109,	0,	Intergenic
chr11	68333344	68333673	TG_chr11_68333345_68333666_CL57115Contig1	*	1	329,	0,
chr11	66895787	66896041	TG_chr11_66895787_66896041_CM4-CI0056-281000-392-g07	*	1	254,	0,
chr11	66574493	66574731	TG_chr11_66574498_66574731_AU311378	*	1	238,	0,
chr11	68235739	68236137	TG_chr11_68235739_68236137_CM1-BT0614-110300-142-c04	*	1	398,	0,
chr11	67933184	67934524	TG_chr11_67933184_67933415_zl78c07.s1	*	2	231,75,	0,1265,
chr11	67018693	67019040	TG_chr11_67018693_67019040_CL51082Contig1	*	1	347,	0,
chr11	68249131	68249422	TG_chr11_68249131_68249422_PM2-MT0106-211000-007-b05	*	1	291,	0,
chr11	67059726	67060065	TG_chr11_67059683_67060065_yb31a06.s1	*	1	339,	0,
chr11	67960085	67960385	TG_chr11_67960089_67960385_RC4-GN0139-131100-011-c02	*	1	300,	0,
chr11	68229320	68229511	TG_chr11_68229320_68229511_MYE3296a	*	1	191,	0,
chr11	66712910	66713077	TG_chr11_66712910_66713067_PM2-KT0007-151200-001-c10	*	1	167,	0,
chr11	67375690	67375950	TG_chr11_67375697_67375950_PM3-HT0925-181000-007-f11	*	1	260,	0,
chr11	68316748	68317259	TG_chr11_68316748_68317259_CL34217Contig1	*	1	511,	0,
chr11	67807309	67808755	TG_chr11_67807309_67807430_TCAAP1D1238	*	2	120,20,	0,1426,
chr11	68345597	68346151	TG_chr11_68345597_68346151_RC4-BT0629-120200-011-b11	*	1	554,	0,
chr11	66556896	66557029	TG_chr11_66556896_66557023_PM4-NN0050-310300-001-d01	*	1	133,	0,
chr11	66602493	66602913	TG_chr11_66602500_66602913_yq68b01.s1	*	1	420,	0,
chr11	67136605	67136980	TG_chr11_67136605_67136980_PM4-ET0154-251100-005-b04	*	1	375,	0,
chr11	67978477	67978928	TG_chr11_67978477_67978928_DA568516	*	1	451,	0,
chr11	67658202	67658407	TG_chr11_67658202_67658407_nk30d06.s1	-	1	205,	0,	Intergenic
chr11	68374538	68374633	TG_chr11_68374538_68374633_CD008413	*	1	95,	0,
chr11	66533400	66533868	TG_chr11_66533400_66533862_PM0-BT0547-281299-001-f07	*	1	468,	0,
chr11	66607618	66607726	TG_chr11_66607618_66607720_FN143869	*	1	108,	0,
chr11	67037169	67037523	TG_chr11_67037169_67037519_CM1-MT0217-051200-617-a06	*	1	354,	0,
chr11	68332691	68332845	TG_chr11_68332691_68332845_RC4-TN0130-250800-012-a03	*	1	154,	0,
chr11	68376114	68377065	TG_chr11_68376114_68377065_CL28260Contig1	*	1	951,	0,
chr11	67173617	67173739	TG_chr11_67173617_67173739_PM1-UT0104-251100-002-d11	*	1	122,	0,
chr11	68290004	68290105	TG_chr11_68290004_68290105_FN047708	*	1	101,	0,
chr11	68371362	68371707	TG_chr11_68371362_68371707_CM0-GN0098-210900-564-e10	*	1	345,	0,
chr11	66948450	66948588	TG_chr11_66948450_66948580_PM4-OT0215-100401-002-d03	*	1	138,	0,
chr11	67025203	67025299	TG_chr11_67025203_67025299_UI-H-BW1-anx-b-01-0-UI.s1	*	1	96,	0,
chr11	66685051	66685366	TG_chr11_66685051_66685366_RC0-HT0773-280600-031-b08	*	1	315,	0,
chr11	67944877	67945271	TG_chr11_67944877_67945271_CL36883Contig1	*	1	394,	0,
chr11	67040158	67040267	TG_chr11_67040158_67040267_yb75e11.s1	*	1	109,	0,
chr11	66443478	66443647	TG_chr11_66443478_66443647_QV1-UT0097-101100-430-b02	*	1	169,	0,
chr11	68276257	68276650	TG_chr11_68276061_68276650_CL83473Contig1	*	1	393,	0,
chr11	66437795	66437935	TG_chr11_66437795_66437935_CM3-PT0031-171299-056-b07	*	1	140,	0,
chr11	66561812	66561920	TG_chr11_66561812_66561913_PM3-MT0104-260800-002-d10	*	1	108,	0,
chr11	66908363	66908474	TG_chr11_66908363_66908474_CM3-GN0052-080900-334-h04	*	1	111,	0,
chr11	67557295	67557413	TG_chr11_67557295_67557413_602016748F1	-	1	118,	0,	Intergenic
chr11	67976666	67977271	TG_chr11_67976672_67977271_AV707316	*	2	232,318,	0,287,
chr11	68331986	68332459	TG_chr11_68331986_68332459_CR744406	*	1	473,	0,
chr11	66916821	66916922	TG_chr11_66916818_66916922_FN161427	*	1	101,	0,
chr11	68366462	68366713	TG_chr11_68366462_68366713_RC3-GN0075-170800-012-g08	*	1	251,	0,
chr11	67854965	67855236	TG_chr11_67854965_67855236_RC6-CI0008-041200-023-F05	*	1	271,	0,
chr11	66543256	66543371	TG_chr11_66543256_66543365_IL5-ET0118-311000-210-d08_1	*	1	115,	0,
chr11	67864257	67864407	TG_chr11_67864257_67864407_yo10a11.r1	*	1	150,	0,
chr11	66452122	66452476	TG_chr11_66452122_66452476_oe36c09.y1	-	1	354,	0,	Intergenic
chr11	67934082	67934459	TG_chr11_67934130_67934458_yf46g09.r1	*	1	377,	0,
chr11	68325822	68326017	TG_chr11_68325822_68326019_PM0-CT0642-060301-004-g01	*	1	195,	0,
chr11	76087697	76088100	TG_chr11_76087697_76088100_QV1-GN0207-201100-491-d03	*	1	403,	0,
chr11	76070410	76070597	TG_chr11_76070386_76070597_in42a01.x1	*	1	187,	0,
chr11	76227422	76227546	TG_chr11_76227422_76227541_RC3-HT0470-150900-112-b07	*	1	124,	0,
chr11	76705792	76706188	TG_chr11_76705792_76706188_zx11e11.s1	*	1	396,	0,
chr11	76259789	76260236	TG_chr11_76259789_76260236_yo33f06.r1	*	1	447,	0,
chr11	76251005	76251202	TG_chr11_76251005_76251205_RC3-HN0028-111100-022-d09	*	1	197,	0,
chr11	74974037	74974183	TG_chr11_74974037_74974183_PCL3970	*	1	146,	0,
chr11	76167033	76167342	TG_chr11_76167033_76167342_HHAGE012832	*	1	309,	0,
chr11	76086455	76086576	TG_chr11_76086455_76086576_CD017994	*	1	121,	0,
chr11	77052186	77052623	TG_chr11_77052186_77052623_tu46b12.x1	*	1	437,	0,
chr11	76222978	76223276	TG_chr11_76222978_76223276_oe03d07.s1	*	1	298,	0,
chr11	76823928	76824051	TG_chr11_76823928_76824051_PM2-CN0157-050601-007-e04	*	1	123,	0,
chr11	76094840	76094992	TG_chr11_76094840_76094992_yc98f05.r1	*	1	152,	0,
chr11	76697723	76697849	TG_chr11_76697723_76697849_MR2-TT0012-131299-017-b06	*	1	126,	0,
chr11	76061034	76061803	TG_chr11_76060919_76061803_BP383435	*	1	769,	0,
chr11	77057294	77057472	TG_chr11_77057294_77057472_IL5-CN0068-100401-436-d04_1	*	1	178,	0,
chr11	77067665	77068221	TG_chr11_77067665_77068221_DKFZp686E06211_r1	*	1	556,	0,
chr11	76364130	76364610	TG_chr11_76364130_76364610_UI-E-EO0-ahy-o-21-0-UI.r1	-	1	480,	0,	Intergenic
chr11	76835111	76837201	TG_chr11_76835111_76837201_nq50a04.s1	*	2	219,130,	0,1960,
chr11	76702880	76702993	TG_chr11_76702888_76702993_FN170403	*	1	113,	0,
chr11	74972080	74972220	TG_chr11_74972080_74972220_EST05918	*	1	140,	0,
chr11	76252557	76252809	TG_chr11_76252557_76252809_DA957437	*	1	252,	0,
chr11	76572857	76573329	TG_chr11_76572857_76573329_CL65716Contig1	*	1	472,	0,
chr11	76722340	76722539	TG_chr11_76722340_76722539_CM3-MT0344-170101-671-e03	*	1	199,	0,
chr11	76262859	76263235	TG_chr11_76262859_76263235_CL78284Contig1	+	1	376,	0,	Intergenic
chr11	77081694	77082257	TG_chr11_77081694_77082257_IL5-HT0730-170500-092-e08	*	1	563,	0,
chr11	77329612	77330066	TG_chr11_77329612_77330066_CL81543Contig1	*	1	454,	0,
chr11	77069006	77069905	TG_chr11_77069006_77069905_CL24755Contig1	*	1	899,	0,
chr11	76513756	76513874	TG_chr11_76513756_76513874_IL2-NT0196-181200-273-C07	*	1	118,	0,	Intergenic
chr11	77061063	77062184	TG_chr11_77061100_77062187_CL54528Contig1	*	1	1121,	0,
chr11	76258082	76258474	TG_chr11_76258082_76258474_to77d07.x1	*	1	392,	0,
chr11	77081020	77081446	TG_chr11_77081026_77081446_QV3-HT0460-230200-101-c03	*	1	426,	0,
chr11	76374127	76374287	TG_chr11_76374127_76374287_yd84b08.s1	*	1	160,	0,
chr11	76730685	76730919	TG_chr11_76730685_76730919_AV751193	*	1	234,	0,
chr11	77165261	77165456	TG_chr11_77165261_77165459_CM1-BN0116-140400-187-a10	*	1	195,	0,
chr11	77106975	77107330	TG_chr11_77106975_77107330_CM4-UT0042-281000-386-d10	*	1	355,	0,
chr11	76100256	76100395	TG_chr11_76100256_76100392_CL59429Contig1	*	1	139,	0,
chr11	77314020	77314497	TG_chr11_77314017_77314497_yq23a05.r1	*	1	477,	0,
chr11	76725485	76725798	TG_chr11_76725489_76725798_IL2-UT0074-040900-153-A09	*	1	313,	0,
chr11	77088911	77089280	TG_chr11_77088911_77089280_RC6-FN0202-271000-011-H12	*	1	369,	0,
chr11	77051157	77051270	TG_chr11_77051157_77051270_zl70f11.s1	*	1	113,	0,
chr11	76096278	76096698	TG_chr11_76096278_76096698_zd68a02.r1	*	1	420,	0,
chr11	34085767	34086093	TG_chr11_34085767_34086093_CM4-UT0044-260900-570-E10	*	1	326,	0,
chr11	33712496	33712610	TG_chr11_33712496_33712610_HHAGE057825	*	1	114,	0,	Intergenic
chr11	32951049	32951520	TG_chr11_32951049_32951520_CL35203Contig1	*	1	471,	0,
chr11	32569402	32569791	TG_chr11_32569402_32569791_he27e07.x1	-	1	389,	0,	Intergenic
chr11	33373918	33374314	TG_chr11_33373918_33374314_DKFZp779O1631_r1	*	1	396,	0,
chr11	33139682	33139806	TG_chr11_33139682_33139806_FN117329	*	1	124,	0,
chr11	32615860	32616093	TG_chr11_32615860_32616093_zb58g01.r1	*	1	233,	0,
chr11	33069876	33070214	TG_chr11_33069876_33070214_oe03b07.s1	*	1	338,	0,
chr11	32439403	32439785	TG_chr11_32439403_32439785_qi72g05.x1	*	1	382,	0,
chr11	32912899	32913625	TG_chr11_32912899_32913625_CL80712Contig1	-	1	726,	0,	Intergenic
chr11	33894741	33895724	TG_chr11_33894741_33895716_CL24278Contig1	*	1	983,	0,
chr11	33050540	33050655	TG_chr11_33050540_33050655_yc31b10.r1	*	1	115,	0,
chr11	33368275	33368452	TG_chr11_33368275_33368452_PM2-OT0092-050401-008-b09_1	*	1	177,	0,
chr11	33893153	33893392	TG_chr11_33893153_33893388_CD018454	*	1	239,	0,
chr11	31791657	31792111	TG_chr11_31791657_31792111_ir37d02.x1	*	1	454,	0,
chr11	34090074	34090575	TG_chr11_34090074_34090575_K-EST0224659	*	1	501,	0,
chr11	32624629	32624935	TG_chr11_32624472_32624935_NIB2172-5R	*	1	306,	0,
chr11	32862268	32862617	TG_chr11_32862268_32862617_oc47b01.s1	*	1	349,	0,
chr11	31933572	31933691	TG_chr11_31933572_31933691_IL3-HT0062-030999-014-G10	*	1	119,	0,	Intergenic
chr11	33774480	33775045	TG_chr11_33774480_33775045_DB094272	*	1	565,	0,
chr11	33339232	33339541	TG_chr11_33339196_33339541_RC4-GN0139-070601-016-b12	*	1	309,	0,
chr11	34084813	34085105	TG_chr11_34084813_34085105_IL2-MT0179-221200-286-F10	*	1	292,	0,
chr11	32408789	32408975	TG_chr11_32408789_32408975_CL55696Contig1	-	1	186,	0,	Intergenic
chr11	33079400	33079515	TG_chr11_33079400_33079515_QV2-BT0685-010700-259-h05	*	1	115,	0,
chr11	33773358	33773911	TG_chr11_33773358_33773911_od08b04.y1	*	1	553,	0,
chr11	33138931	33139036	TG_chr11_33138935_33139036_FN155163	*	1	105,	0,
chr11	33791420	33791635	TG_chr11_33791420_33791635_CL69821Contig1	*	1	215,	0,
chr11	33724518	33724886	TG_chr11_33724516_33724886_UI-H-BI1-adf-h-10-0-UI.s1	*	1	368,	0,
chr11	33745207	33745402	TG_chr11_33745207_33745402_HHAGE045244	*	1	195,	0,
chr11	32702684	32703088	TG_chr11_32702684_32703088_ah65g04.s1	*	1	404,	0,
chr11	33367857	33368221	TG_chr11_33367857_33368221_17000600011850	*	1	364,	0,
chr11	32126068	32126842	TG_chr11_32126073_32126842_602631881F1	*	1	774,	0,
chr11	32467820	32468269	TG_chr11_32467820_32468269_CL65741Contig1	+	1	449,	0,	Intergenic
chr11	32618991	32619736	TG_chr11_32618991_32619736_CL76413Contig1	*	1	745,	0,
chr11	32928461	32929185	TG_chr11_32928461_32929168_AGENCOURT_7906136	*	1	724,	0,
chr11	34078432	34079052	TG_chr11_34078432_34079052_cl37a03.z1	*	1	620,	0,
chr11	32114645	32114918	TG_chr11_32114645_32114918_PM0-HT0304-171199-003-e03	*	1	273,	0,
chr11	33627267	33627811	TG_chr11_33627267_33627811_DA097697	*	1	544,	0,
chr11	32614587	32614688	TG_chr11_32614587_32614688_UI-H-BI2-agr-h-09-0-UI.s1	*	1	101,	0,
chr11	32916313	32916914	TG_chr11_32916313_32916904_CL14845Contig1	*	1	601,	0,
chr11	31803772	31804579	TG_chr11_31803772_31804579_CL46309Contig1	*	1	807,	0,
chr11	32627065	32627506	TG_chr11_32627065_32627499_AV757029	*	1	441,	0,
chr11	32854326	32854506	TG_chr11_32854326_32854506_QV4-GN0144-021000-437-g09	*	1	180,	0,
chr11	31816697	31817297	TG_chr11_31816697_31817297_CL68357Contig1	*	1	600,	0,
chr11	32622741	32623046	TG_chr11_32622741_32623046_BP394918	*	1	305,	0,
chr11	32701410	32701886	TG_chr11_32701410_32701886_DB506752	*	1	476,	0,
chr11	33060107	33060225	TG_chr11_33060107_33060225_HHAGE050090	*	1	118,	0,	Intergenic
chr11	33112846	33113248	TG_chr11_33112852_33113248_AV691671	*	2	278,67,	0,335,
chr11	32427135	32428893	TG_chr11_32427135_32427258_RST9241	*	2	122,19,	0,1739,
chr11	33471591	33471715	TG_chr11_33471591_33471715_RC1-LT0074-030500-016-g10	*	1	124,	0,	Intergenic
chr11	32866672	32866827	TG_chr11_32866672_32866821_CM3-HT0511-310100-085-c03	*	1	155,	0,
chr11	32995121	32995412	TG_chr11_32995121_32995410_ip33h12.y1	*	1	291,	0,
chr11	33895946	33896098	TG_chr11_33895946_33896098_CM3-MT0195-051200-525-b07_1	*	1	152,	0,
chr11	33111081	33111547	TG_chr11_33111087_33111547_EST43240	*	1	466,	0,
chr11	32156048	32156574	TG_chr11_32156048_32156574_CL64933Contig1	*	1	526,	0,	Intergenic
chr11	32609010	32609520	TG_chr11_32609010_32609520_cl100h04.z1	*	1	510,	0,
chr11	33377373	33377477	TG_chr11_33377373_33377477_HUMHBC2915	*	1	104,	0,	Intergenic
chr11	33696543	33697108	TG_chr11_33696543_33697108_DA502707	+	1	565,	0,	Intergenic
chr11	31802747	31802960	TG_chr11_31802747_31802960_PM1-UT0061-270800-001-b01	*	1	213,	0,
chr11	31811502	31811648	TG_chr11_31811502_31811648_ak54d08.s1	*	1	146,	0,
chr11	32625921	32626336	TG_chr11_32625921_32626336_ty79f11.x1	*	1	415,	0,
chr11	33080865	33081202	TG_chr11_33080865_33081202_17000532577706	*	1	337,	0,
chr11	34080483	34080678	TG_chr11_34080483_34080678_CM1-UT0038-140900-414-d03	*	1	195,	0,
chr11	31786679	31786785	TG_chr11_31786679_31786785_FN144562	*	1	106,	0,
chr11	33068093	33068409	TG_chr11_33068093_33068409_HHAGE008465	*	1	316,	0,
chr11	33114432	33114609	TG_chr11_33114432_33114609_hfe0357.seq.F	*	1	177,	0,
chr11	33345551	33345711	TG_chr11_33345551_33345711_AU185467	*	1	160,	0,
chr11	33415092	33415408	TG_chr11_33415092_33415411_QV1-BT0631-290400-180-d05	*	1	316,	0,	Intergenic
chr11	33826314	33827187	TG_chr11_33826314_33827187_DB249866	+	3	106,89,349,	0,229,524,	Intergenic
chr11	32122844	32123322	TG_chr11_32122844_32123322_17000532197542	*	1	478,	0,
chr11	34082216	34082537	TG_chr11_34082216_34082539_QV4-CT0361-140200-101-g07	*	1	321,	0,
chr11	33102326	33102869	TG_chr11_33102326_33102869_CL66533Contig1	+	1	543,	0,	Intergenic
chr11	70130186	70130517	TG_chr11_70130186_70130517_RC4-CT0159-130999-001-G05	*	1	331,	0,
chr11	70017439	70017532	TG_chr11_70017439_70017532_FN161637	*	1	93,	0,
chr11	69586712	69587226	TG_chr11_69586712_69587219_RC1-MT0135-171100-011-b10	*	1	514,	0,	Intergenic
chr11	72036056	72036266	TG_chr11_72036056_72036266_zh51h09.s1	*	1	210,	0,
chr11	71201548	71201683	TG_chr11_71201548_71201683_CM2-NN1026-220300-127-f09	*	1	135,	0,
chr11	70211440	70211804	TG_chr11_70211440_70211804_am80a04.s1	*	1	364,	0,
chr11	71738798	71739434	TG_chr11_71738798_71739424_CL54973Contig1	*	1	636,	0,
chr11	70225863	70225982	TG_chr11_70225863_70225982_K-EST0163131	*	1	119,	0,
chr11	71721231	71721389	TG_chr11_71721231_71721389_yv67d07.s1	*	1	158,	0,
chr11	70611960	70612263	TG_chr11_70611960_70612263_PM1-EN0007-240800-005-e03	*	1	303,	0,
chr11	70204005	70204226	TG_chr11_70204005_70204228_yv46f03.r1	*	1	221,	0,
chr11	70262783	70262994	TG_chr11_70262783_70262987_PM4-KT0005-151100-001-d04	*	1	211,	0,
chr11	72403953	72404049	TG_chr11_72403953_72404049_MR4-ST0240-210201-030-f06_1	*	1	96,	0,
chr11	69793614	69794098	TG_chr11_69793614_69794098_CL57343Contig1	-	1	484,	0,	Intergenic
chr11	70501866	70502311	TG_chr11_70501866_70502311_QV4-GN0250-281100-608-c08	*	1	445,	0,
chr11	71571679	71571981	TG_chr11_71571690_71571981_EST055R	*	1	302,	0,	Intergenic
chr11	68699229	68699375	TG_chr11_68699229_68699375_CM0-MT0280-300101-717-g10_1	*	1	146,	0,
chr11	70160524	70160623	TG_chr11_70160532_70160620_CD019876	*	1	99,	0,
chr11	70618192	70618298	TG_chr11_70618190_70618298_QV3-EN0030-200700-273-f02_1	*	1	106,	0,
chr11	71150146	71150827	TG_chr11_71150146_71150827_CL37634Contig1	*	1	681,	0,
chr11	70327408	70327521	TG_chr11_70327408_70327521_RC4-GN0067-310800-012-c03	*	1	113,	0,
chr11	70951002	70951118	TG_chr11_70951002_70951118_CM0-HT0634-270300-308-f05	*	1	116,	0,	Intergenic
chr11	70258512	70258695	TG_chr11_70258501_70258690_MR1-RT0039-191100-001-h08	*	1	183,	0,
chr11	71773202	71773375	TG_chr11_71773202_71773375_CM1-BN0117-110400-183-b02	*	1	173,	0,
chr11	72053422	72053913	TG_chr11_72053422_72053913_MR3-FN0206-070201-010-g08	*	1	491,	0,
chr11	71584063	71584307	TG_chr11_71584063_71584307_yq09b12.s1	-	1	244,	0,	Intergenic
chr11	70034972	70035572	TG_chr11_70034972_70035616_601441855T1	*	1	600,	0,
chr11	71937705	71937984	TG_chr11_71937705_71937984_RC5-GN0194-071200-024-G10	*	1	279,	0,
chr11	69634349	69634473	TG_chr11_69634349_69634473_17000600172540	-	1	124,	0,	Intergenic
chr11	69833220	69833327	TG_chr11_69833220_69833322_nk63d08.s1	*	1	107,	0,
chr11	69485360	69485478	TG_chr11_69485360_69485478_wb54c05.x1	*	1	118,	0,
chr11	70210520	70210642	TG_chr11_70210520_70210642_CM0-HT0634-240300-303-c01	*	1	122,	0,
chr11	71751223	71751325	TG_chr11_71751223_71751325_QV1-UT0098-101100-408-f05	*	1	102,	0,
chr11	72484236	72484358	TG_chr11_72484236_72484358_MR2-CT0595-301000-009-b05_1	*	1	122,	0,
chr11	71584371	71584813	TG_chr11_71584371_71584813_PM0-CT0237-141099-001-b03	*	1	442,	0,	Intergenic
chr11	71716791	71719049	TG_chr11_71716791_71719048_EST20906	*	2	100,211,	0,2047,
chr11	68835904	68836473	TG_chr11_68835911_68836044_CM4-NT0246-051200-491-b02	*	2	100,38,	0,531,
chr11	68667517	68667775	TG_chr11_68667517_68667775_RC1-HT0268-090500-017-a03	*	1	258,	0,
chr11	71007057	71007224	TG_chr11_71007057_71007217_PM3-KT0001-210201-011-b03	*	1	167,	0,	Intergenic
chr11	70637641	70638003	TG_chr11_70637641_70638003_IL5-HT0207-231099-005-H01	*	1	362,	0,
chr11	72480194	72480420	TG_chr11_72480194_72480420_IL5-HT0730-010500-079-d08	*	1	226,	0,
chr11	70250133	70250387	TG_chr11_70250141_70250387_PM0-HT1169-130501-008-c01	*	1	254,	0,
chr11	72388520	72388658	TG_chr11_72388520_72388658_IL5-MT0264-310301-423-c05	*	1	138,	0,	Intergenic
chr11	71158618	71159005	TG_chr11_71158618_71158997_yb64g11.s1	*	1	387,	0,
chr11	70139510	70139989	TG_chr11_70139510_70139989_AV719671	*	1	479,	0,
chr11	69064573	69064753	TG_chr11_69064578_69064753_UI-H-BI1-afh-h-06-0-UI.s1	*	1	180,	0,
chr11	71796031	71796638	TG_chr11_71796031_71796638_CL21049Contig1	*	1	607,	0,
chr11	68512593	68512712	TG_chr11_68512593_68512712_FN142938	*	1	119,	0,
chr11	69062024	69062956	TG_chr11_69062866_69062952_RC2-BN0033-280200-017-a03	*	2	19,88,	0,844,
chr11	69318036	69318137	TG_chr11_69318036_69318133_FN053949	*	1	101,	0,	Intergenic
chr11	70396741	70397034	TG_chr11_70396741_70397034_RC3-FN0143-060700-021-h03	*	1	293,	0,
chr11	69078149	69078283	TG_chr11_69078163_69078283_PM2-CI0157-301100-003-a12	*	1	134,	0,	Intergenic
chr11	69477081	69477394	TG_chr11_69477081_69477394_PM4-BT0729-151000-004-e09	*	1	313,	0,	Intergenic
chr11	68768247	68768395	TG_chr11_68768255_68768395_to43e12.x1	-	1	148,	0,	Intergenic
chr11	70136536	70136830	TG_chr11_70136536_70136832_RC3-BT0608-060200-012-a07	*	1	294,	0,
chr11	72470570	72470675	TG_chr11_72470570_72470675_RC0-CN0026-290100-011-c08	*	1	105,	0,
chr11	70171434	70171670	TG_chr11_70171434_70171670_nag82g12.x1	*	1	236,	0,
chr11	70146949	70147486	TG_chr11_70146949_70147486_DA123515	*	1	537,	0,
chr11	71794232	71794357	TG_chr11_71794229_71794359_CM2-GN0055-060900-357-d12	*	1	125,	0,
chr11	72402208	72402593	TG_chr11_72402208_72402582_CL49814Contig1	*	1	385,	0,
chr11	69813296	69813452	TG_chr11_69813296_69813452_PM4-CT0816-110501-001-d11	*	1	156,	0,	Intergenic
chr11	72105092	72105511	TG_chr11_72105092_72105511_IL5-GN0238-201200-362-b11	*	1	419,	0,
chr11	68502956	68503355	TG_chr11_68502956_68503355_CL81160Contig1	*	1	399,	0,
chr11	71776883	71777047	TG_chr11_71776883_71777047_yz80a07.r1	*	1	164,	0,
chr11	70257562	70257722	TG_chr11_70257571_70257722_CD002269	*	1	160,	0,
chr11	72477207	72477520	TG_chr11_72477207_72477520_CM2-CI0179-191200-635-c05	*	1	313,	0,
chr11	70335118	70335611	TG_chr11_70335118_70335611_BX279972	*	1	493,	0,
chr11	70844682	70844956	TG_chr11_70844682_70844952_PM0-CI0049-181000-001-C02	*	1	274,	0,
chr11	72115214	72115557	TG_chr11_72115214_72115557_PM3-BN0174-100500-002-d08	*	1	343,	0,
chr11	71404745	71404932	TG_chr11_71404745_71404933_MR0-NN1169-161100-102-b01	*	1	187,	0,	Intergenic
chr11	70265948	70266089	TG_chr11_70265953_70266089_RC3-HT0272-110100-013-a06	*	1	141,	0,
chr11	70266116	70266222	TG_chr11_70266116_70266222_IL5-RT0052-051200-267-f05	*	1	106,	0,
chr11	70262226	70262376	TG_chr11_70262226_70262372_CM1-LT0058-100101-720-d06	*	1	150,	0,
chr11	72474755	72474883	TG_chr11_72474755_72474876_MR3-GN0149-311000-002-d11	*	1	128,	0,
chr11	70797225	70797441	TG_chr11_70797225_70797441_CL61880Contig1	*	1	216,	0,
chr11	70709146	70709294	TG_chr11_70709146_70709282_RC6-CI0168-301000-011-H05	*	1	148,	0,
chr11	69491041	69491441	TG_chr11_69491041_69491441_CL36699Contig1	+	1	400,	0,	Intergenic
chr11	71711570	71712329	TG_chr11_71711570_71712323_CM2-ST0284-061299-046-a07	*	2	33,82,	0,677,
chr11	71824408	71824891	TG_chr11_71824408_71824891_BX112135	-	1	483,	0,	Intergenic
chr11	71737721	71738049	TG_chr11_71737721_71738049_ox18d09.s1	*	1	328,	0,
chr11	71799803	71799932	TG_chr11_71799803_71799932_601559391F1	*	1	129,	0,
chr11	72142775	72143167	TG_chr11_72142775_72143167_CM1-NN1006-080400-180-f04	*	1	392,	0,
chr11	70897654	70897974	TG_chr11_70897654_70897974_IL5-HT0702-200600-105-a02	*	1	320,	0,
chr11	70439729	70439833	TG_chr11_70439729_70439833_CM0-GN0163-131000-622-e12	*	1	104,	0,
chr11	72104687	72104886	TG_chr11_72104687_72104886_CM2-BT0693-210300-123-a01	*	1	199,	0,
chr11	70034848	70034941	TG_chr11_70034848_70034941_FN153818	*	1	93,	0,
chr11	69706060	69706557	TG_chr11_69706060_69706557_xv26h08.x1	-	1	497,	0,	Intergenic
chr11	71800930	71801893	TG_chr11_71800930_71801893_CL37048Contig1	*	1	963,	0,
chr11	69197571	69197981	TG_chr11_69197571_69197981_PM4-CI0108-151100-004-f08	*	1	410,	0,	Intergenic
chr11	70152810	70152915	TG_chr11_70152810_70152915_FN136273	*	1	105,	0,
chr11	71797501	71798046	TG_chr11_71797499_71798026_RC3-TN0093-110800-011-c10	*	1	545,	0,
chr11	70174888	70175293	TG_chr11_70174888_70175293_CL17928Contig1	*	1	405,	0,
chr11	36173276	36173387	TG_chr11_36173276_36173396_RC0-NT0036-010600-031-g02	*	1	111,	0,
chr11	36209052	36209152	TG_chr11_36209052_36209152_FN141377	*	1	100,	0,
chr11	38286110	38286243	TG_chr11_38286110_38286243_HHAGE055793	*	1	133,	0,	Intergenic
chr11	41436416	41436992	TG_chr11_41436416_41436992_DA204398	-	1	576,	0,	Intergenic
chr11	43363931	43364258	TG_chr11_43363931_43364258_EST42908	*	1	327,	0,
chr11	43355046	43355356	TG_chr11_43355046_43355356_MR0-GN0024-180900-008-e07	*	1	310,	0,
chr11	36485121	36485228	TG_chr11_36485121_36485228_QV1-ET0008-290500-220-d07	*	1	107,	0,
chr11	36170060	36170232	TG_chr11_36170060_36170232_QV2-BT0616-051200-521-f07_1	*	1	172,	0,
chr11	35832468	35832574	TG_chr11_35832468_35832574_ym90b11.s1	+	1	106,	0,	Intergenic
chr11	43427963	43428439	TG_chr11_43427963_43428439_QV1-BT0631-040900-357-g10	*	1	476,	0,
chr11	36133852	36133955	TG_chr11_36133852_36133951_FN130739	*	1	103,	0,
chr11	40964944	40965181	TG_chr11_40964944_40965181_MR3-NN0218-031100-002-b12	*	1	237,	0,	Intergenic
chr11	43448691	43449847	TG_chr11_43448691_43449847_CL42226Contig1	*	1	1156,	0,
chr11	36297871	36298169	TG_chr11_36297871_36298169_QV-BT162-220399-047	*	1	298,	0,
chr11	36507208	36507521	TG_chr11_36507208_36507521_EST70755	*	1	313,	0,
chr11	40228761	40228886	TG_chr11_40228761_40228886_RC5-NN1065-131200-027-B10	*	1	125,	0,
chr11	39110865	39111071	TG_chr11_39110865_39111071_EST55684	-	1	206,	0,	Intergenic
chr11	38035061	38035359	TG_chr11_38035061_38035359_yi31b02.s1	-	1	298,	0,	Intergenic
chr11	40134674	40134793	TG_chr11_40134674_40134793_tz53e02.x1	-	1	119,	0,	Intergenic
chr11	36408071	36409789	TG_chr11_36408071_36409789_tt18c09.x1	*	2	37,101,	0,1617,
chr11	36485250	36486047	TG_chr11_36485250_36486038_602572953F1	*	1	797,	0,
chr11	43351745	43352173	TG_chr11_43351745_43352173_BP420387	*	1	428,	0,
chr11	43455923	43456068	TG_chr11_43455921_43456068_RC1-UT0063-111100-016-g03	*	1	145,	0,
chr11	41356623	41357294	TG_chr11_41356628_41357294_DKFZp686J0743_r1	-	1	671,	0,	Intergenic
chr11	37173232	37173779	TG_chr11_37173232_37173779_601179186F1	+	1	547,	0,	Intergenic
chr11	41017700	41018123	TG_chr11_41017700_41018116_QV3-NN1023-010600-199-h01	*	1	423,	0,	Intergenic
chr11	36170910	36171038	TG_chr11_36170915_36171038_QV2-BT0616-051200-520-d02	*	1	128,	0,
chr11	36310863	36310974	TG_chr11_36310863_36310974_HHAGE058011	*	1	111,	0,
chr11	36612660	36613100	TG_chr11_36612660_36613100_TCBAP1D3851	*	1	440,	0,	Intergenic
chr11	36209675	36209774	TG_chr11_36209675_36209774_FN153821	*	1	99,	0,
chr11	37175299	37175699	TG_chr11_37175299_37175699_AV731091	-	1	400,	0,	Intergenic
chr11	36298438	36298971	TG_chr11_36298438_36298971_DB130557	*	1	533,	0,
chr11	41316001	41316455	TG_chr11_41316001_41316455_CL65245Contig1	-	1	454,	0,	Intergenic
chr11	36509522	36510103	TG_chr11_36509522_36510103_oo68c07.s1	*	2	296,144,	0,437,
chr11	38190332	38190529	TG_chr11_38190332_38190529_HHAGE044885	*	1	197,	0,	Intergenic
chr11	39345268	39345402	TG_chr11_39345268_39345402_QV3-GN0109-301000-449-b06	*	1	134,	0,	Intergenic
chr11	43360225	43360681	TG_chr11_43360225_43360681_RC3-HT0470-150900-112-h04	*	1	456,	0,
chr11	40294814	40295185	TG_chr11_40294814_40295185_CL65205Contig1	*	1	371,	0,
chr11	40734766	40735034	TG_chr11_40734766_40735034_nh04a08.s1	*	1	268,	0,	Intergenic
chr11	43440692	43441069	TG_chr11_43440692_43441062_yr53b08.s1	*	1	377,	0,
chr11	35968030	35968539	TG_chr11_35968030_35968539_BY797599	*	1	509,	0,
chr11	36040978	36041337	TG_chr11_36040978_36041329_PM2-CT0804-150201-001-b07	*	1	359,	0,
chr11	38047762	38048204	TG_chr11_38047762_38048204_CL80919Contig1	-	1	442,	0,	Intergenic
chr11	43265496	43265627	TG_chr11_43265496_43265627_IL3-HT0619-280800-256-A06	*	1	131,	0,	Intergenic
chr11	36487203	36487384	TG_chr11_36487203_36487384_PM2-HT0728-270500-001-f03	*	1	181,	0,
chr11	43115033	43115204	TG_chr11_43115033_43115204_IL3-HT0619-270600-190-A03	*	1	171,	0,	Intergenic
chr11	40480992	40481314	TG_chr11_40480992_40481315_CL79647Contig1	*	1	322,	0,	Intergenic
chr11	43395410	43395685	TG_chr11_43395410_43395685_RC1-ST0278-020300-015-h07	*	1	275,	0,
chr11	43417930	43418138	TG_chr11_43417935_43418138_yb81h01.r1	*	1	208,	0,
chr11	38909312	38909642	TG_chr11_38909312_38909642_HNC15-1-A7.R	*	1	330,	0,	Intergenic
chr11	38038629	38039096	TG_chr11_38038629_38039060_CL47381Contig1	*	1	467,	0,	Intergenic
chr11	36135698	36136297	TG_chr11_36135698_36136297_BY799682	*	1	599,	0,
chr11	36516590	36517074	TG_chr11_36516590_36517074_AGENCOURT_13980852	*	1	484,	0,
chr11	35825300	35825486	TG_chr11_35825300_35825486_CD014484	*	1	186,	0,
chr11	36510796	36511557	TG_chr11_36510796_36511557_603061857T1	*	1	761,	0,
chr11	40596675	40596941	TG_chr11_40596675_40596941_EST03992	*	1	266,	0,	Intergenic
chr11	41446277	41446574	TG_chr11_41446277_41446574_EST03747	*	1	297,	0,	Intergenic
chr11	41498437	41498552	TG_chr11_41498437_41498552_IL3-NT0280-180101-380-B09	*	1	115,	0,	Intergenic
chr11	36616350	36616921	TG_chr11_36616357_36616921_de0_012332	*	1	571,	0,
chr11	38700108	38707958	TG_chr11_38703005_38707958_CL78377Contig1	-	5	21,145,79,11,287,	0,2899,6060,7501,7563,	Intergenic
chr11	35832586	35832829	TG_chr11_35832596_35832829_CM4-UT0046-090900-311-a07	*	1	243,	0,	Intergenic
chr11	36007709	36008030	TG_chr11_36007709_36008026_CL74724Contig1	*	1	321,	0,
chr11	36402121	36402612	TG_chr11_36402121_36402612_CL66535Contig1	*	1	491,	0,
chr11	36206476	36207480	TG_chr11_36206476_36207480_CL78911Contig1	*	1	1004,	0,
chr11	36239553	36240379	TG_chr11_36239553_36240363_AGENCOURT_14555500	*	1	826,	0,
chr11	36231733	36232051	TG_chr11_36231733_36232051_EST36989	*	1	318,	0,
chr11	36185571	36185873	TG_chr11_36185571_36185980_AV703905	*	1	302,	0,
chr11	40210708	40211454	TG_chr11_40210713_40211455_DA572466	*	1	746,	0,
chr11	40292148	40292661	TG_chr11_40292148_40292661_xm14e07.x1	*	1	513,	0,
chr11	43348379	43348916	TG_chr11_43348379_43348916_DB137119	*	1	537,	0,
chr11	43413976	43414505	TG_chr11_43413976_43414505_RC3-GN0091-180900-011-e01	*	1	529,	0,
chr11	36679937	36680475	TG_chr11_36679937_36680475_BP422374	*	1	538,	0,
chr11	36223132	36223427	TG_chr11_36223132_36223427_CM2-NN0034-010400-137-c04	*	1	295,	0,
chr11	40134960	40135687	TG_chr11_40134960_40135687_CL19136Contig1	-	1	727,	0,	Intergenic
chr11	43462977	43463178	TG_chr11_43462977_43463178_IL3-MT0267-030101-428-B08	*	1	201,	0,
chr11	40204698	40205054	TG_chr11_40204705_40205054_QV4-NN0038-270400-187-a08	*	1	356,	0,
chr11	35836194	35836811	TG_chr11_35836194_35836811_601309512F1	+	1	617,	0,	Intergenic
chr11	43040992	43041192	TG_chr11_43040992_43041192_nq10g05.s1	*	1	200,	0,	Intergenic
chr11	41241164	41241305	TG_chr11_41241164_41241305_BY798856	-	1	141,	0,	Intergenic
chr11	36287940	36288586	TG_chr11_36287940_36288586_KB-EST0006035	*	1	646,	0,	Intergenic
chr11	40476566	40477125	TG_chr11_40476566_40477125_DA803575	-	1	559,	0,	Intergenic
chr11	41104556	41105171	TG_chr11_41104556_41105171_BY798520	-	1	615,	0,	Intergenic
chr11	36158863	36159015	TG_chr11_36158863_36159005_QV1-CT0364-260100-052-h02	*	1	152,	0,
chr11	38670408	38676799	TG_chr11_38670408_38676802_CL43612Contig1	-	3	76,138,289,	0,4123,6102,	Intergenic
chr11	36618004	36618484	TG_chr11_36618004_36618484_IL2-UT0073-270900-172-H02	*	1	480,	0,
chr11	35837414	35837834	TG_chr11_35837414_35837834_CL37121Contig1	+	1	420,	0,	Intergenic
chr11	43424765	43425347	TG_chr11_43424765_43425347_DA443988	*	1	582,	0,
chr11	36399597	36400134	TG_chr11_36399597_36400124_PM0-CT0289-171199-003-E01	*	1	537,	0,
chr11	36912210	36912851	TG_chr11_36912210_36912847_602082667F1	+	1	641,	0,	Intergenic
chr11	94703447	94704178	TG_chr11_94703447_94704178_CL1722Contig6	*	1	731,	0,
chr11	94592484	94592625	TG_chr11_94592488_94592625_MR0-HT0559-110300-005-f03	*	1	141,	0,
chr11	94133148	94133553	TG_chr11_94133148_94133544_QV4-NN1149-291100-611-d11	*	1	405,	0,
chr11	94715533	94715941	TG_chr11_94715533_94715941_DKFZp686A08124_r1	*	1	408,	0,
chr11	94953707	94953859	TG_chr11_94953707_94953859_ys70b08.s1	*	1	152,	0,
chr11	93476810	93476985	TG_chr11_93476810_93476985_RC4-NT0057-160600-016-f02_1	*	1	175,	0,
chr11	94917848	94918101	TG_chr11_94917848_94918101_CM4-HT0920-090900-299-e02	*	1	253,	0,
chr11	95507823	95508498	TG_chr11_95507856_95508498_AV649338	*	1	675,	0,
chr11	94230549	94230896	TG_chr11_94230549_94230876_yi48a02.r1	*	1	347,	0,
chr11	94765670	94766133	TG_chr11_94765670_94766133_xv37e08.x1	-	1	463,	0,	Intergenic
chr11	94878821	94879073	TG_chr11_94878821_94879052_EST21053	+	1	252,	0,	Intergenic
chr11	94829454	94829929	TG_chr11_94829454_94829929_PM3-HT0909-191000-017-e05	*	1	475,	0,
chr11	94547861	94548026	TG_chr11_94547861_94548026_CL56512Contig1	*	1	165,	0,
chr11	95552394	95553319	TG_chr11_95552394_95553319_CL75462Contig1	*	1	925,	0,
chr11	93919601	93919975	TG_chr11_93919599_93919968_PM2-HT0353-211100-007-h09	*	1	374,	0,	Intergenic
chr11	94170261	94170910	TG_chr11_94170261_94170911_UI-H-BW1-amo-e-01-0-UI.s1	*	1	649,	0,
chr11	94371175	94371751	TG_chr11_94371175_94371751_CL69248Contig1	+	1	576,	0,	Intergenic
chr11	94940243	94940536	TG_chr11_94940243_94940535_IL2-NT0204-081200-297-C04_1	*	1	293,	0,
chr11	94918172	94918429	TG_chr11_94918172_94918429_HHAGE028718	*	1	257,	0,
chr11	94566597	94566963	TG_chr11_94566597_94566963_MR0-HT0077-011099-002-d12	*	1	366,	0,
chr11	94538497	94539249	TG_chr11_94538497_94539249_CL61152Contig1	*	1	752,	0,
chr11	94822143	94822471	TG_chr11_94822143_94822471_zi36d02.s1	+	1	328,	0,	Intergenic
chr11	94356868	94357013	TG_chr11_94356868_94357013_HHAGE054071	*	1	145,	0,	Intergenic
chr11	95502132	95502451	TG_chr11_95502132_95502437_yi17b04.s1	*	1	319,	0,
chr11	94902945	94903688	TG_chr11_94902854_94903688_AGENCOURT_14541749	-	1	743,	0,	Intergenic
chr11	95562604	95563114	TG_chr11_95562604_95563114_CL84819Contig1	*	1	510,	0,
chr11	94172298	94172825	TG_chr11_94172298_94172825_DB348789	*	1	527,	0,
chr11	94962461	94962935	TG_chr11_94962461_94962935_HA1729	*	1	474,	0,
chr11	94952523	94952818	TG_chr11_94952523_94952814_ys70b08.r1	*	1	295,	0,
chr11	93472167	93472633	TG_chr11_93472172_93472633_BP417806	*	1	466,	0,
chr11	95531857	95532226	TG_chr11_95531857_95532226_17000600182413	*	1	369,	0,
chr11	94914515	94915065	TG_chr11_94914515_94915065_CL25800Contig1	*	1	550,	0,
chr11	94914002	94914396	TG_chr11_94914002_94914396_PM3-NN1086-241000-004-b07	*	1	394,	0,
chr11	94906286	94906444	TG_chr11_94906286_94906439_CM3-FN0067-170700-246-h01	*	1	158,	0,
chr11	94959904	94960099	TG_chr11_94959904_94960099_yw25g08.r1	*	1	195,	0,
chr11	95521379	95521591	TG_chr11_95521379_95521591_od38c04.s1	*	1	212,	0,
chr11	94955093	94955345	TG_chr11_94955091_94955337_PM2-CN0099-120101-007-d04	*	1	252,	0,
chr11	94231022	94231340	TG_chr11_94231022_94231341_EST70190	*	1	318,	0,
chr11	94819724	94820631	TG_chr11_94819724_94820626_CL26882Contig1	-	1	907,	0,	Intergenic
chr11	94608295	94608712	TG_chr11_94608295_94608714_yl93e06.r1	*	1	417,	0,
chr11	94955673	94956270	TG_chr11_94955673_94956270_17000600054466	*	1	597,	0,
chr11	95507400	95507723	TG_chr11_95507400_95507723_DKFZp779H1321_r1	*	1	323,	0,
chr11	94865363	94865807	TG_chr11_94865426_94865807_yg90d09.s1	*	1	444,	0,
chr11	93523298	93523525	TG_chr11_93523298_93523526_RC6-CI0008-081000-021-B11	*	1	227,	0,
chr11	94206074	94206725	TG_chr11_94206074_94206725_DA460625	*	2	553,15,	0,636,
chr11	94614455	94614654	TG_chr11_94614455_94614654_RC-BT031-280199-156	*	1	199,	0,	Intergenic
chr11	95525000	95525512	TG_chr11_95525000_95525512_IL3-UT0117-070301-495-B09	*	1	512,	0,
chr11	95072347	95072501	TG_chr11_95072349_95072501_HHAGE052723	*	1	154,	0,	Intergenic
chr11	93477033	93477572	TG_chr11_93477033_93477572_CL27430Contig1	*	1	539,	0,
chr11	94866788	94867357	TG_chr11_94866788_94867357_DA339439	+	1	569,	0,	Intergenic
chr11	94866173	94866462	TG_chr11_94866173_94866461_yy34a08.r1	+	1	289,	0,	Intergenic
chr11	94964979	94966907	TG_chr11_94964987_94966907_602647014F1	+	4	361,84,39,289,	0,775,1065,1639,	Intergenic
chr11	94792523	94793082	TG_chr11_94792523_94793072_DB316961	-	1	559,	0,	Intergenic
chr11	93551401	93552126	TG_chr11_93551401_93552126_CL30606Contig1	-	1	725,	0,	Intergenic
chr11	95533939	95534476	TG_chr11_95533939_95534476_CL54970Contig1	*	1	537,	0,
chr11	94870264	94870453	TG_chr11_94870264_94870449_MR2-MT0126-240800-003-d01	*	1	189,	0,	Intergenic
chr11	94575431	94575993	TG_chr11_94575431_94575993_PM0-GN0513-020401-001-g07	*	1	562,	0,
chr11	93495884	93496224	TG_chr11_93495892_93496224_yr89e09.s1	*	1	340,	0,
chr11	94579749	94579886	TG_chr11_94579755_94579877_MR2-BN0386-051000-015-h01	*	1	137,	0,
chr11	94290200	94290762	TG_chr11_94290200_94290762_DA518259	+	1	562,	0,	Intergenic
chr11	94605980	94606690	TG_chr11_94605980_94606665_AGENCOURT_13889041	*	1	710,	0,
chr8	24125974	24144190	TG_chr11_94605980_94606665_AGENCOURT_13889041	*	2	13,18,	0,18198,
chr11	94287690	94288285	TG_chr11_94287690_94288285_CL35816Contig1	+	1	595,	0,	Intergenic
chr11	95555382	95555647	TG_chr11_95555382_95555647_wb99h08.x1	*	1	265,	0,
chr11	94510410	94511040	TG_chr11_94510410_94511040_DKFZp686D04246_r1	*	1	630,	0,
chr11	94232634	94233068	TG_chr11_94232634_94233037_EST371123	*	1	434,	0,
chr11	95525726	95526086	TG_chr11_95525726_95526086_K-EST0111534	*	1	360,	0,
chr11	94904094	94904297	TG_chr11_94904094_94904297_CR741747	-	1	203,	0,	Intergenic
chr11	94703203	94703322	TG_chr11_94703203_94703322_NISC_nc11e08.y1	*	1	119,	0,
chr11	95436681	95436849	TG_chr11_95436681_95436849_HOA15-1-D8	*	1	168,	0,	Intergenic
chr11	66362715	66362964	TG_chr11_66362715_66362964_UI-E-CK1-afn-n-10-0-UI.r1	*	1	249,	0,
chr11	65149305	65149436	TG_chr11_65149305_65149436_CL55703Contig1	*	1	131,	0,
chr11	66407562	66407675	TG_chr11_66407562_66407669_FN126476	*	1	113,	0,
chr11	66401880	66402059	TG_chr11_66401880_66402059_PM4-FT0023-020600-003-f11	*	1	179,	0,
chr11	66040723	66040827	TG_chr11_66040723_66040827_RC4-GN0309-011200-011-a03	*	1	104,	0,
chr11	65729774	65730041	TG_chr11_65729783_65730041_PM4-MT0201-181200-005-d05	*	1	267,	0,
chr11	66408092	66408263	TG_chr11_66408092_66408263_HHAGE049856	*	1	171,	0,
chr11	65201538	65202022	TG_chr11_65201538_65202022_MR1-HT1183-040101-002-f05	*	1	484,	0,	Intergenic
chr11	65930845	65931051	TG_chr11_65930845_65931043_CM1-HT0877-140900-404-g04	*	1	206,	0,
chr11	65194145	65194273	TG_chr11_65194145_65194269_QV1-BT0182-021200-520-f06	*	1	128,	0,	Intergenic
chr11	65876926	65877762	TG_chr11_65876926_65877762_CL24735Contig1	*	1	836,	0,
chr11	65190270	65190849	TG_chr11_65190270_65190849_DB275533	+	2	139,311,	0,268,	Intergenic
chr11	65765050	65765142	TG_chr11_65765050_65765142_PM2-BN0256-250600-003-a12	*	1	92,	0,
chr11	66409579	66409740	TG_chr11_66409585_66409740_CM2-BT0826-021100-469-e05	*	1	161,	0,
chr11	66027654	66027964	TG_chr11_66027654_66027964_UI-H-BW1-anm-c-06-0-UI.s1	*	1	310,	0,
chr11	65938653	65938807	TG_chr11_65938653_65938807_yg10e09.s1	*	1	154,	0,
chr11	65851536	65851679	TG_chr11_65851536_65851670_de0_011921	*	1	143,	0,
chr11	65985020	65985369	TG_chr11_65985020_65985364_EST53066	*	1	349,	0,
chr11	65069988	65070177	TG_chr11_65069988_65070177_HHAGE045797	*	1	189,	0,	Intergenic
chr11	65761904	65762407	TG_chr11_65761904_65762407_CL40416Contig1	*	1	503,	0,	Intergenic
chr11	66303583	66303779	TG_chr11_66303583_66303773_MR0-FT0175-290800-103-h04	*	1	196,	0,	Intergenic
chr11	65102739	65103148	TG_chr11_65102739_65103141_CM2-TN0140-140900-375-d02	*	1	409,	0,
chr11	65207961	65208069	TG_chr11_65207961_65208069_AJ707311	*	1	108,	0,	Intergenic
chr11	66014763	66014885	TG_chr11_66014763_66014885_zr72e01.r1	+	1	122,	0,	Intergenic
chr11	66408493	66408630	TG_chr11_66408493_66408627_CL51011Contig1	*	1	137,	0,
chr11	65107823	65107965	TG_chr11_65107823_65107961_RC3-BT0333-110900-116-d11	*	1	142,	0,
chr11	65850339	65850855	TG_chr11_65850339_65850855_CL73502Contig1	*	1	516,	0,
chr11	65202781	65202879	TG_chr11_65202781_65202879_QV3-ET0173-291100-505-c09	*	1	98,	0,	Intergenic
chr11	66434693	66435121	TG_chr11_66434693_66435121_CL39828Contig1	*	1	428,	0,
chr11	65255653	65255992	TG_chr11_65255653_65255992_CL57526Contig1	*	1	339,	0,	Intergenic
chr11	65992180	65992468	TG_chr11_65992180_65992468_CM2-FN0012-310500-212-c01	*	1	288,	0,
chr11	66405682	66406156	TG_chr11_66405682_66406156_CL10209Contig1	*	1	474,	0,
chr11	65886994	65887331	TG_chr11_65886994_65887331_DKFZp781G1661_r1	*	1	337,	0,
chr11	65590493	65592122	TG_chr11_65590493_65592122_ai76d10.s1	+	2	244,128,	0,1501,	Intergenic
chr11	66419827	66420189	TG_chr11_66419827_66420189_RC4-CI0029-281100-012-a03	*	1	362,	0,
chr11	65823047	65823241	TG_chr11_65823047_65823241_CL52627Contig1	*	1	194,	0,
chr11	65345506	65345647	TG_chr11_65345506_65345647_RC2-ET0188-281100-015-a09	*	1	141,	0,
chr11	66310270	66310388	TG_chr11_66310270_66310383_MR4-RT0045-220101-001-d12	*	1	118,	0,
chr11	65359176	65359311	TG_chr11_65359176_65359311_ye86e08.r1	*	1	135,	0,
chr11	66427366	66427489	TG_chr11_66427366_66427489_PM2-ST0231-291099-001-a04	*	1	123,	0,
chr11	65987874	65988072	TG_chr11_65987892_65988072_HUM507F09B	*	1	198,	0,
chr11	65901359	65901583	TG_chr11_65901359_65901583_QV4-HT0214-180800-368-b03	*	1	224,	0,
chr11	66333621	66333723	TG_chr11_66333621_66333723_FN140603	*	1	102,	0,
chr11	65296729	65296858	TG_chr11_65296729_65296859_IL5-BT0578-130300-036-E04	*	1	129,	0,
chr11	65198127	65198370	TG_chr11_65198127_65198369_RC3-UT0062-210800-011-h11	*	1	243,	0,	Intergenic
chr11	66396805	66397145	TG_chr11_66396805_66397139_ye24g04.r1	*	1	340,	0,
chr11	65994298	65994826	TG_chr11_65994298_65994826_DKFZp686L07238_r1	*	1	528,	0,
chr11	65343029	65343138	TG_chr11_65343029_65343138_FN119264	*	1	109,	0,	Intergenic
chr11	66112849	66112947	TG_chr11_66112849_66112947_UI-H-FH1-bfo-e-14-0-UI.s1	*	1	98,	0,
chr11	65203343	65203642	TG_chr11_65203343_65203642_yq98f10.s1	+	1	299,	0,	Intergenic
chr11	65578289	65578404	TG_chr11_65578289_65578404_zv04c03.r1	-	1	115,	0,	Intergenic
chr11	65770266	65770396	TG_chr11_65770266_65770386_QV3-FT0210-031100-456-c09	*	1	130,	0,
chr11	65203859	65204186	TG_chr11_65203859_65204186_CM2-FN0110-110700-262-h09	*	1	327,	0,	Intergenic
chr11	65333609	65333757	TG_chr11_65333609_65333757_MR4-HT1194-210201-002-a02	*	1	148,	0,	Intergenic
chr11	65648971	65649098	TG_chr11_65648971_65649098_RC3-BT0046-310899-002-B06	*	1	127,	0,
chr11	65911411	65911899	TG_chr11_65911411_65911899_PM4-CI0113-041100-001-b11	*	1	488,	0,
chr11	66230640	66230871	TG_chr11_66230645_66230871_CM4-CT0629-220101-700-f07	*	1	231,	0,	Intergenic
chr11	65730366	65730742	TG_chr11_65730366_65730742_CL65537Contig1	*	1	376,	0,
chr11	65063878	65064126	TG_chr11_65063883_65064117_CM3-KT0033-151200-572-b05	*	1	248,	0,
chr11	66412084	66412678	TG_chr11_66412084_66412678_CL33898Contig1	*	1	594,	0,
chr11	65305644	65305779	TG_chr11_65305644_65305779_TCAAP1D11412	*	1	135,	0,
chr11	65984352	65984999	TG_chr11_65984352_65985001_CL28195Contig1	*	1	647,	0,
chr11	66397585	66397811	TG_chr11_66397585_66397811_CM4-CT0697-060201-740-c08	*	1	226,	0,
chr11	65371524	65371793	TG_chr11_65371524_65371793_yd52h12.r1	*	1	269,	0,
chr11	65538528	65538627	TG_chr11_65538528_65538627_FN085219	*	1	99,	0,	Intergenic
chr11	65874369	65874690	TG_chr11_65874373_65874690_QV1-ET0008-260600-252-c08	*	1	321,	0,
chr11	66291770	66292038	TG_chr11_66291770_66292038_K-EST0147369	*	1	268,	0,
chr11	65747618	65747746	TG_chr11_65747618_65747743_HHAGE056343	*	1	128,	0,	Intergenic
chr11	65175927	65176070	TG_chr11_65175932_65176070_QV4-NN0040-070400-160-d10	*	1	143,	0,
chr11	66414065	66414397	TG_chr11_66414065_66414397_HHAGE007950	*	1	332,	0,
chr11	65195082	65195232	TG_chr11_65195082_65195223_MR0-BN0115-121200-021-h12	*	1	150,	0,	Intergenic
chr11	65903823	65904160	TG_chr11_65903823_65904152_i110u	*	1	337,	0,
chr11	65987085	65987278	TG_chr11_65987085_65987278_7i51a06.x1	*	1	193,	0,
chr11	65850974	65851272	TG_chr11_65850974_65851272_PM0-AN0087-070201-010-f05	*	1	298,	0,
chr11	66026750	66026856	TG_chr11_66026750_66026856_qd97f12.x1	*	1	106,	0,
chr11	65212908	65213010	TG_chr11_65212908_65213010_ak25e05.s1	+	1	102,	0,	Intergenic
chr11	66035193	66035599	TG_chr11_66035193_66035590_NISC_gf05a12.y1	*	2	109,73,	0,333,
chr11	65666035	65666135	TG_chr11_65666035_65666135_CD010501	*	1	100,	0,
chr11	2843723	2844156	TG_chr11_2843723_2844156_wj95g04.x1	*	1	433,	0,
chr11	1623621	1624079	TG_chr11_1623621_1624079_CL73946Contig1	+	1	458,	0,	Intergenic
chr11	2974234	2974470	TG_chr11_2974240_2974470_CM2-NN0248-051200-575-c11	*	1	236,	0,
chr11	1292575	1293080	TG_chr11_1292575_1293080_CL55085Contig1	-	1	505,	0,	Intergenic
chr11	3946625	3946728	TG_chr11_3946625_3946728_IL5-MT0266-240301-415-a08	*	1	103,	0,
chr11	2976866	2976977	TG_chr11_2976872_2976977_MR0-CT0451-040900-006-a02	*	1	111,	0,
chr11	3995859	3996154	TG_chr11_3995859_3996154_QV0-ET0031-220500-235-g04	*	1	295,	0,
chr11	4114038	4114433	TG_chr11_4114038_4114433_zn53f02.s1	*	1	395,	0,
chr11	3777258	3777497	TG_chr11_3777262_3777497_RC2-UM0050-170400-019-h12	*	1	239,	0,
chr11	419742	419880	TG_chr11_419742_419870_PM3-ET0272-300301-002-e01	*	1	138,	0,
chr11	2823784	2824000	TG_chr11_2823784_2824000_CM2-MT0158-231100-550-f04	*	1	216,	0,
chr11	3415434	3415788	TG_chr11_3415434_3415788_DKFZp564N1664_r1	+	1	354,	0,	Intergenic
chr11	3660105	3660877	TG_chr11_3660105_3660877_CL82361Contig1	*	1	772,	0,
chr11	3841101	3841649	TG_chr11_3841101_3841649_il12c10.y1	*	1	548,	0,
chr11	956556	956821	TG_chr11_956556_956821_EST04907	*	1	265,	0,
chr11	1280386	1280712	TG_chr11_1280469_1280712_CM4-MT0247-220101-820-h01	*	2	27,140,	0,186,
chr11	646572	646709	TG_chr11_646572_646709_HHAGE055335	*	1	137,	0,
chr11	4408091	4408489	TG_chr11_4408141_4408480_yc70f07.r1	*	1	398,	0,
chr11	1976708	1977083	TG_chr11_1976708_1977083_RC0-ST0043-010899-001-F10	*	1	375,	0,
chr11	3773821	3774169	TG_chr11_3773821_3774169_ax42g11.x1	*	1	348,	0,
chr11	3839690	3840033	TG_chr11_3839690_3840033_IL3-UT0117-270301-523-D05	*	1	343,	0,
chr11	3363085	3363196	TG_chr11_3363085_3363196_an17e01.s1	-	1	111,	0,	Intergenic
chr11	1296114	1296647	TG_chr11_1296114_1296643_MR0-BT5501-250601-001-g08	*	1	533,	0,
chr11	3719292	3719395	TG_chr11_3719292_3719395_CD023769	*	1	103,	0,
chr11	952255	952427	TG_chr11_952255_952427_QV3-BN0046-150300-106-h01	*	1	172,	0,
chr11	2445156	2445283	TG_chr11_2445165_2445283_CM4-CT0631-220101-822-b09	*	1	127,	0,	Intergenic
chr11	665106	665315	TG_chr11_665106_665308_zn05g03.r1	*	1	209,	0,
chr11	747853	747956	TG_chr11_747859_747956_1007922	*	1	103,	0,
chr11	1557603	1558158	TG_chr11_1557603_1558158_DB140869	-	1	555,	0,	Intergenic
chr11	671983	672112	TG_chr11_671983_672112_QV2-NN1194-031100-453-b08	*	1	129,	0,
chr11	3652618	3652810	TG_chr11_3652618_3652810_HHAGE045694	*	1	192,	0,	Intergenic
chr11	3756659	3756997	TG_chr11_3756659_3756997_MR3-ST0192-211199-016-g04	*	1	338,	0,
chr11	5127144	5127971	TG_chr11_5127144_5127916_RST32693	*	1	827,	0,	Intergenic
chr11	3747792	3747948	TG_chr11_3747792_3747948_DKFZp313L0714_r1	*	1	156,	0,
chr11	4693410	4693708	TG_chr11_4693410_4693708_oq40h11.s1	+	1	298,	0,	Intergenic
chr11	881640	881755	TG_chr11_881347_881755_MR2-GN0126-191000-003-g07	*	1	115,	0,
chr11	3807730	3808123	TG_chr11_3807730_3808123_oe68a09.s1	*	1	393,	0,
chr11	4159702	4160155	TG_chr11_4159702_4160155_UI-CF-FN0-afh-f-14-0-UI.s1	*	1	453,	0,
chr11	3781385	3781690	TG_chr11_3781385_3781690_RC2-CS0017-270900-014-f05	*	1	305,	0,
chr11	2904453	2904828	TG_chr11_2904463_2904828_yz90h03.r1	*	1	375,	0,
chr11	3856279	3856707	TG_chr11_3856279_3856707_yb57d03.r1	*	1	428,	0,
chr11	4669816	4670195	TG_chr11_4669816_4670195_da0_004818	*	1	379,	0,
chr11	1007317	1007823	TG_chr11_1007317_1007823_DA093994	*	1	506,	0,
chr11	4408546	4408809	TG_chr11_4408546_4408809_MR1-ST0206-050400-020-d03	*	1	263,	0,
chr11	4111895	4112059	TG_chr11_4111895_4112059_MR4-TN0108-280800-101-d12	*	1	164,	0,
chr11	4620964	4621260	TG_chr11_4620964_4621196_RC1-OT0083-080700-016-b08	*	1	296,	0,
chr11	2998697	2998834	TG_chr11_2998697_2998834_RC2-CT0432-070800-015-g05	*	1	137,	0,
chr11	2997617	2997719	TG_chr11_2997617_2997719_FN124302	*	1	102,	0,
chr11	250539	251070	TG_chr11_250539_251070_DA623873	*	1	531,	0,
chr11	4079316	4079593	TG_chr11_4079316_4079584_EST93688	*	1	277,	0,
chr11	306306	306530	TG_chr11_306306_306530_CL52033Contig1	*	1	224,	0,	Intergenic
chr11	4700971	4701400	TG_chr11_4700971_4701400_we17a11.x1	+	1	429,	0,	Intergenic
chr11	1959547	1959689	TG_chr11_1959547_1959689_zr49e01.r1	*	1	142,	0,
chr11	1874337	1874479	TG_chr11_1874337_1874479_HUMGS01441	*	1	142,	0,
chr11	509100	509382	TG_chr11_509100_509375_MR0-HT0559-020800-032-b07	*	1	282,	0,	Intergenic
chr11	3013126	3013272	TG_chr11_3013123_3013272_17000532536891	*	1	146,	0,
chr11	3070707	3070805	TG_chr11_3070707_3070795_QV1-CT0365-180100-048-c06	*	1	98,	0,
chr11	537750	537894	TG_chr11_537750_537894_ym89a05.r1	*	1	144,	0,
chr11	1079291	1079570	TG_chr11_1078966_1079118_MR2-CN0036-220300-102-g01	*	2	79,37,	0,242,
chr11	1603085	1603360	TG_chr11_1603085_1603361_MR4-RT0049-080501-001-h07	*	1	275,	0,	Intergenic
chr11	3729535	3729869	TG_chr11_3729535_3729869_PM0-BT0730-280300-001-e09	*	1	334,	0,
chr11	3899109	3899413	TG_chr11_3899109_3899413_CM3-HT0511-130300-116-d04	*	1	304,	0,
chr11	4542649	4543399	TG_chr11_4542649_4543399_CL84106Contig1	+	1	750,	0,	Intergenic
chr11	3792416	3792524	TG_chr11_3792416_3792520_CD008700	*	1	108,	0,
chr11	3005857	3005961	TG_chr11_3005862_3005952_MR0-CT0451-040900-006-d04	*	1	104,	0,
chr11	3706092	3706194	TG_chr11_3706092_3706194_CM4-CI0061-181000-368-g12	*	1	102,	0,
chr11	4147005	4147397	TG_chr11_4147005_4147397_17000600107044	*	1	392,	0,
chr11	3741810	3741923	TG_chr11_3741810_3741923_FN058793	*	1	113,	0,
chr11	3901340	3901670	TG_chr11_3901340_3901670_zh90h12.r1	*	1	330,	0,
chr11	1258561	1258811	TG_chr11_1258561_1258803_CM2-CT0781-260301-702-h12	*	1	250,	0,
chr11	3741321	3741432	TG_chr11_3741321_3741432_FN169233	*	1	111,	0,
chr11	3593667	3594150	TG_chr11_3593667_3594150_nn32c10.s1	-	1	483,	0,	Intergenic
chr11	242154	242676	TG_chr11_242154_242676_DA246502	*	1	522,	0,
chr11	2978505	2978859	TG_chr11_2978505_2978862_DKFZp686N125_r1	*	1	354,	0,
chr11	3944838	3945048	TG_chr11_3944838_3945049_CM3-MT0296-120201-739-d04	*	1	210,	0,
chr11	4147983	4148394	TG_chr11_4147983_4148393_y0632.seq.F	*	2	69,60,	0,351,
chr11	288439	288686	TG_chr11_288445_288686_QV3-ET0176-220101-531-h09	*	2	53,67,	0,180,	Intergenic
chr11	241619	241832	TG_chr11_241619_241832_CM2-GN0165-031100-494-d06	*	1	213,	0,
chr11	4110767	4111348	TG_chr11_4110767_4111348_CL35637Contig1	*	1	581,	0,
chr11	4085344	4085677	TG_chr11_4085344_4085677_EST21842	*	1	333,	0,
chr11	3985428	3985782	TG_chr11_3985428_3985782_QV4-HT0691-270400-186-f07	*	1	354,	0,
chr11	268823	269036	TG_chr11_268823_269036_AV761338	-	1	213,	0,	Intergenic
chr11	764610	764715	TG_chr11_764610_764715_PM2-MT0204-111200-004-c10	*	1	105,	0,
chr11	1779814	1779916	TG_chr11_1779814_1779916_7p03a08.x1	*	1	102,	0,
chr11	3045482	3045615	TG_chr11_3045482_3045615_HHAGE055806	*	1	133,	0,
chr11	4718694	4718821	TG_chr11_4718694_4718821_PM4-FT0027-270500-002-d01	*	1	127,	0,
chr11	2974838	2975687	TG_chr11_2974838_2975687_CL454Contig7	*	1	849,	0,
chr11	1761089	1761249	TG_chr11_1761089_1761249_IL5-MT0263-100401-433-h07	*	1	160,	0,
chr12	8394576	8394683	TG_chr11_3442769_3442876_HSC23F012	+	1	107,	0,	Intergenic
chr11	3969153	3969978	TG_chr11_3969153_3969946_AGENCOURT_14541358	*	1	825,	0,
chr11	3837878	3838168	TG_chr11_3837878_3838168_RC2-FN0119-270600-012-c10_1	*	1	290,	0,
chr11	4619902	4620290	TG_chr11_4619902_4620281_zd52h02.s1	*	1	388,	0,
chr11	16340414	16340663	TG_chr11_16340414_16340663_HHAGE030539	*	1	249,	0,
chr11	16550364	16550784	TG_chr11_16550368_16550783_RC4-OT0249-260601-013-e07	*	1	420,	0,	Intergenic
chr11	17367250	17367591	TG_chr11_17367250_17367591_wr97a02.x1	+	1	341,	0,	Intergenic
chr11	18040460	18041267	TG_chr11_18040460_18041267_CL4736Contig1	+	1	807,	0,	Intergenic
chr11	17007397	17007832	TG_chr11_17007401_17007832_PM4-GN0304-291100-001-h04	*	1	435,	0,
chr11	17019004	17019205	TG_chr11_17019004_17019205_PM0-BN0144-201000-006-A01	*	1	201,	0,
chr11	17189471	17189802	TG_chr11_17189476_17189802_CM3-ET0093-311000-457-b12	*	1	331,	0,
chr11	17465389	17465741	TG_chr11_17465389_17465741_BP395771	*	1	352,	0,
chr11	17320091	17320226	TG_chr11_17320099_17320220_CD008039	*	1	135,	0,
chr11	17026347	17026464	TG_chr11_17026347_17026454_FN136959	*	1	117,	0,
chr11	16763575	16764145	TG_chr11_16763575_16764145_oj05a11.y1	*	1	570,	0,
chr11	16798844	16798956	TG_chr11_16798842_16798955_on78a03.s1	-	1	112,	0,	Intergenic
chr11	17330162	17330554	TG_chr11_17330162_17330554_RC3-NT0154-201100-022-c11	*	1	392,	0,
chr11	16963899	16964250	TG_chr11_16963899_16964250_7j79a12.x1	*	1	351,	0,
chr11	17218884	17219408	TG_chr11_17218884_17219408_MR1-RT0029-131100-002-f05	*	1	524,	0,	Intergenic
chr11	16629976	16630146	TG_chr11_16629976_16630146_BX109764	+	1	170,	0,	Intergenic
chr11	18195876	18196527	TG_chr11_18195881_18196523_AV731610	+	1	651,	0,	Intergenic
chr11	16492650	16493235	TG_chr11_16492650_16493235_CL68166Contig1	*	1	585,	0,
chr11	16796980	16797535	TG_chr11_16796980_16797535_de0_008406	+	1	555,	0,	Intergenic
chr11	16215098	16215939	TG_chr11_16215098_16215939_nbj39c02.y1	*	1	841,	0,
chr11	16799071	16799548	TG_chr11_16799071_16799540_CL21840Contig1	-	1	477,	0,	Intergenic
chr11	17165537	17166047	TG_chr11_17165537_17166047_ob89d05.s1	*	1	510,	0,
chr11	16818619	16818752	TG_chr11_16818619_16818752_oi49a05.s1	*	1	133,	0,
chr11	16441699	16442397	TG_chr11_16441699_16442397_AV730703	*	1	698,	0,
chr11	16640264	16640789	TG_chr11_16640264_16640789_wg76g02.x1	+	1	525,	0,	Intergenic
chr11	16474694	16475359	TG_chr11_16474694_16475359_DKFZp779E2117_r1	*	1	665,	0,
chr11	17983929	17984350	TG_chr11_17983929_17984350_IL5-CN0067-060301-388-a07	*	1	421,	0,
chr11	17365067	17365285	TG_chr11_17365067_17365286_ys14d01.s1	-	1	218,	0,	Intergenic
chr11	17323964	17324162	TG_chr11_17323964_17324162_IL3-NT0105-200700-221-D02	*	1	198,	0,
chr11	17820829	17821357	TG_chr11_17820829_17821357_BX114683	*	1	528,	0,
chr11	16972063	16972416	TG_chr11_16972063_16972416_CL51280Contig1	*	1	353,	0,
chr11	18189677	18189986	TG_chr11_18189677_18189986_xm12e03.x1	-	1	309,	0,	Intergenic
chr11	16918531	16919048	TG_chr11_16918531_16919048_CL79794Contig1	*	1	517,	0,
chr11	16761836	16761990	TG_chr11_16761836_16761990_CR737176	*	1	154,	0,
chr11	18256121	18256489	TG_chr11_18256121_18256489_xn56c06.x1	*	1	368,	0,
chr11	17024229	17024396	TG_chr11_17024229_17024396_7i46c04.x1	*	1	167,	0,
chr11	16768982	16769236	TG_chr11_16768982_16769236_yf32d08.r1	*	1	254,	0,
chr11	16430648	16430835	TG_chr11_16430648_16430835_CM2-HT0511-050400-141-e10	*	1	187,	0,
chr11	17759144	17759699	TG_chr11_17759144_17759699_DA113484	*	1	555,	0,
chr11	18110190	18110760	TG_chr11_18110190_18110760_DB109500	*	1	570,	0,
chr11	16770661	16770969	TG_chr11_16770672_16770969_DKFZp686P1032_r1	*	1	308,	0,
chr11	16627811	16628109	TG_chr11_16627811_16628103_yg02h05.s1	-	1	298,	0,	Intergenic
chr11	17169141	17169317	TG_chr11_17169141_17169317_CM0-UT0005-140800-504-a06	*	1	176,	0,
chr11	18062567	18063041	TG_chr11_18062567_18063041_CL27479Contig1	+	1	474,	0,	Intergenic
chr11	16756527	16756630	TG_chr11_16756527_16756630_FN118715	*	1	103,	0,	Intergenic
chr11	16819131	16819610	TG_chr11_16819131_16819610_DB210457	*	1	479,	0,
chr11	17797729	17798545	TG_chr11_17797729_17798569_AGENCOURT_7851950	*	1	816,	0,
chr11	16171355	16171993	TG_chr11_16171355_16171993_DKFZp434A0220_r1	*	1	638,	0,
chr11	17541417	17541523	TG_chr11_17541417_17541517_QV0-CI0201-151100-503-c07	*	1	106,	0,
chr11	16328030	16328167	TG_chr11_16328030_16328167_PM0-TN0001-040700-001-b01	*	1	137,	0,
chr11	17539788	17540309	TG_chr11_17539788_17540309_CR738278	*	1	521,	0,
chr11	16578373	16578688	TG_chr11_16578377_16578688_ys08d03.r1	-	1	315,	0,	Intergenic
chr11	17173819	17174175	TG_chr11_17173819_17174175_zv87d05.s1	*	1	356,	0,
chr11	17431083	17431415	TG_chr11_17431083_17431415_id90d11.y1	*	1	332,	0,
chr11	16222035	16222379	TG_chr11_16222035_16222380_yp76d04.s1	*	1	344,	0,
chr11	17167488	17167883	TG_chr11_17167488_17167883_PM3-CT0263-091299-007-b11	*	1	395,	0,
chr11	16968219	16968346	TG_chr11_16968221_16968348_RC4-BT0644-160200-011-c03	*	1	127,	0,
chr11	16577576	16577923	TG_chr11_16577590_16577923_ys08d03.s1	-	1	347,	0,	Intergenic
chr11	17030667	17030769	TG_chr11_17030667_17030769_RC3-HT0470-070100-011-d08	*	1	102,	0,
chr11	16809031	16809431	TG_chr11_16809031_16809431_xs22h06.x1	*	1	400,	0,
chr11	17146288	17146392	TG_chr11_17146288_17146392_FN102450	*	1	104,	0,
chr11	16964911	16965018	TG_chr11_16964911_16965012_FN145526	*	1	107,	0,
chr11	16299769	16300240	TG_chr11_16299769_16300240_wz69f12.x1	*	1	471,	0,
chr11	16808161	16808858	TG_chr11_16808161_16808858_17000418252670	-	1	697,	0,	Intergenic
chr11	17969694	17969804	TG_chr11_17969694_17969804_FN079131	*	1	110,	0,
chr11	17161350	17161693	TG_chr11_17161350_17161693_CL59412Contig1	*	1	343,	0,
chr11	16823731	16823858	TG_chr11_16823731_16823858_CM0-CS0042-101000-589-h12	*	1	127,	0,
chr11	17168691	17168939	TG_chr11_17168691_17168939_RC5-NN1055-260400-021-A10	*	1	248,	0,
chr11	16220872	16221293	TG_chr11_16220877_16221293_yq42g04.r1	*	1	421,	0,
chr11	17528838	17529238	TG_chr11_17528838_17529211_PM4-CT0801-200201-001-a11	*	1	400,	0,
chr11	16778555	16778888	TG_chr11_16778555_16778872_yb80h06.r1	*	1	333,	0,
chr11	17527494	17527776	TG_chr11_17527494_17527776_QV0-CT0225-280700-316-g04	*	1	282,	0,
chr11	17164777	17164933	TG_chr11_17164777_17164933_QV-BT011-041298-129	*	1	156,	0,
chr11	16676825	16677156	TG_chr11_16676825_16677156_om09g10.s1	+	1	331,	0,	Intergenic
chr11	16497939	16498404	TG_chr11_16497939_16498404_DKFZp686E126_s1	-	1	465,	0,	Intergenic
chr11	16297350	16297547	TG_chr11_16297350_16297547_FA12	*	1	197,	0,
chr11	17977931	17978403	TG_chr11_17977931_17978395_CM3-RT0007-011200-534-c01	*	1	472,	0,
chr11	17867206	17867759	TG_chr11_17867206_17867759_CL20578Contig1	*	1	553,	0,
chr11	16175061	16175395	TG_chr11_16175067_16175395_yu15h12.s1	*	1	334,	0,
chr11	16200337	16200676	TG_chr11_16200337_16200676_PM0-HT0913-120201-008-e11	*	1	339,	0,
chr11	16551143	16551475	TG_chr11_16551143_16551477_RC1-OT0086-250800-017-c10	*	1	332,	0,	Intergenic
chr11	16958192	16958537	TG_chr11_16958192_16958528_CM4-GN0366-161200-629-c05	*	1	345,	0,
chr11	16989412	16989682	TG_chr11_16989412_16989678_CM2-IT0039-211200-636-c03	*	1	270,	0,
chr11	16631795	16632192	TG_chr11_16631795_16632192_qc14g06.x1	+	1	397,	0,	Intergenic
chr11	16202448	16202765	TG_chr11_16202452_16202765_RC0-HT0934-150800-021-a11	*	1	317,	0,
chr11	16322159	16322732	TG_chr11_16322159_16322732_DA168006	*	1	573,	0,
chr11	17970315	17970553	TG_chr11_17970315_17970553_zn87e03.r1	*	1	238,	0,
chr11	7848983	7849091	TG_chr11_7848983_7849091_yc16a05.r1	-	1	108,	0,	Intergenic
chr11	6512990	6513142	TG_chr11_6512990_6513142_EST97469	-	1	152,	0,	Intergenic
chr11	6895301	6895810	TG_chr11_6895301_6895810_DKFZp686L10269_r1	-	1	509,	0,	Intergenic
chr11	6531869	6532214	TG_chr11_6531869_6532210_CM0-NN1156-281000-632-a09	*	1	345,	0,
chr11	6414788	6414883	TG_chr11_6414788_6414883_FN143486	*	1	95,	0,
chr11	6508964	6509417	TG_chr11_6508964_6509417_DKFZp313N1432_r1	+	1	453,	0,	Intergenic
chr11	7894068	7894236	TG_chr11_7894068_7894236_CL54975Contig1	*	1	168,	0,	Intergenic
chr11	5269320	5269580	TG_chr11_5269320_5269580_yr30a06.s1	*	1	260,	0,
chr11	6511545	6511885	TG_chr11_6511545_6511876_yu19d04.r1	+	1	340,	0,	Intergenic
chr11	6491376	6491529	TG_chr11_6491376_6491529_HSC0PA042	*	1	153,	0,
chr11	6597778	6598445	TG_chr11_6597778_6598445_AV718130	-	1	667,	0,	Intergenic
chr11	5518295	5518432	TG_chr11_5518295_5518432_MR4-GN0192-220101-005-c06	*	1	137,	0,
chr11	7851290	7851651	TG_chr11_7851290_7851651_HOA54-1-G5.R	*	1	361,	0,	Intergenic
chr11	6522239	6522465	TG_chr11_6522239_6522469_CM0-NN1002-160300-290-f07	*	1	226,	0,
chr11	6557825	6558373	TG_chr11_6557825_6558373_CL15814Contig1	*	1	548,	0,
chr11	7509794	7510224	TG_chr11_7509794_7510224_wi61f07.x1	*	1	430,	0,
chr11	6862164	6862337	TG_chr11_6862164_6862337_HHAGE049283	*	1	173,	0,	Intergenic
chr11	7612382	7612502	TG_chr11_7612382_7612494_QV3-KT0016-241100-486-d02	*	1	120,	0,
chr11	7559538	7560120	TG_chr11_7559538_7560120_IL2-HT0449-241299-031-D02	*	1	582,	0,
chr11	6497749	6501102	TG_chr11_6497749_6501102_oz13g06.x1	*	2	130,281,	0,3072,
chr11	7650782	7650946	TG_chr11_7650791_7650945_MR2-CN0037-090300-104-d01	*	1	164,	0,
chr11	6417724	6417888	TG_chr11_6417724_6417888_oa22e05.s1	*	1	164,	0,
chr11	6550507	6550807	TG_chr11_6550508_6550807_DB346517	*	1	300,	0,
chr11	7906621	7907103	TG_chr11_7906626_7907103_AGENCOURT_14357851	-	1	482,	0,	Intergenic
chr11	7111973	7112564	TG_chr11_7111973_7112564_BX091666	*	1	591,	0,
chr11	8148614	8149316	TG_chr11_8148614_8149316_CL63032Contig1	*	1	702,	0,
chr11	6257458	6257688	TG_chr11_6257458_6257688_de0_009578	-	1	230,	0,	Intergenic
chr11	6539970	6540516	TG_chr11_6539970_6540516_DA080877	*	1	546,	0,
chr11	6885671	6885789	TG_chr11_6885671_6885781_FN130156	*	1	118,	0,	Intergenic
chr11	7744446	7744552	TG_chr11_7744449_7744552_FN169140	*	1	106,	0,	Intergenic
chr11	7026380	7026576	TG_chr11_7026380_7026576_zr48f08.r1	*	1	196,	0,
chr11	7611101	7611501	TG_chr11_7611101_7611501_BJ992724	*	1	400,	0,
chr11	7670127	7670291	TG_chr11_7670127_7670291_UI-H-BI4-aow-h-11-0-UI.s1	*	1	164,	0,
chr11	6366826	6367054	TG_chr11_6366826_6367054_UI-H-BI1-abw-g-06-0-UI.s1	-	1	228,	0,	Intergenic
chr11	7716623	7716734	TG_chr11_7716623_7716734_FN168173	*	1	111,	0,
chr11	7477892	7478102	TG_chr11_7477892_7478102_QV4-NT0251-251100-599-a07_1	*	1	210,	0,
chr11	7608096	7608599	TG_chr11_7608096_7608599_RC5-GN0046-080800-031-G01	*	1	503,	0,
chr11	5274441	5275893	TG_chr11_5274441_5275893_RC4-GN0088-211100-012-b12	*	3	43,41,26,	0,1262,1426,
chr11	7668169	7669145	TG_chr11_7668169_7669145_CL23182Contig1	*	1	976,	0,
chr11	8011454	8011565	TG_chr11_8011454_8011565_FN086465	*	1	111,	0,
chr11	7743881	7743988	TG_chr11_7743881_7743988_FN114587	*	1	107,	0,	Intergenic
chr11	7376720	7377269	TG_chr11_7376720_7377269_DA415092	*	1	549,	0,
chr11	5247019	5247261	TG_chr11_5247019_5247261_in37e11.x1	*	1	242,	0,
chr11	8153810	8154171	TG_chr11_8153810_8154171_QV2-OT0034-260700-285-b07	*	1	361,	0,
chr11	8149374	8149709	TG_chr11_8149374_8149709_DA243180	*	1	335,	0,
chr11	7603976	7604143	TG_chr11_7603976_7604143_CM1-HT0875-290800-377-a12	*	1	167,	0,
chr11	6351014	6351153	TG_chr11_6351014_6351153_hk41b04.y1	+	1	139,	0,	Intergenic
chr11	7847815	7847961	TG_chr11_7847815_7847961_yc16a05.s1	-	1	146,	0,	Intergenic
chr11	7582792	7582996	TG_chr11_7582793_7582996_MR3-HT0489-250200-107-b03	*	1	204,	0,
chr11	6428274	6428739	TG_chr11_6428274_6428739_CL65459Contig1	*	1	465,	0,
chr11	8126500	8127070	TG_chr11_8126500_8127070_zb31e11.s1	*	1	570,	0,
chr11	8158004	8158555	TG_chr11_8158004_8158555_DKFZp761I1615_r1	*	1	551,	0,
chr11	7901726	7902181	TG_chr11_7901726_7902181_DKFZp781K1650_r1	-	1	455,	0,	Intergenic
chr11	8130492	8130972	TG_chr11_8130492_8130931_ni96c06.s1	*	1	480,	0,
chr11	6419577	6420399	TG_chr11_6419584_6420399_CL30841Contig1	*	1	822,	0,
chr11	6698824	6699329	TG_chr11_6698824_6699322_PM1-CT0247-291299-007-b02	*	1	505,	0,	Intergenic
chr11	7856382	7856850	TG_chr11_7856382_7856849_CL16689Contig1	-	1	468,	0,	Intergenic
chr11	7112928	7113297	TG_chr11_7112928_7113297_zt88d06.s1	+	1	369,	0,	Intergenic
chr11	6495929	6496556	TG_chr11_6495929_6496555_CL34057Contig1	*	1	627,	0,
chr11	6675163	6675531	TG_chr11_6675163_6675531_CL76478Contig1	*	1	368,	0,
chr11	6234172	6234564	TG_chr11_6234144_6234564_MR2-CI0127-041200-011-b04	*	1	392,	0,
chr11	6614415	6614733	TG_chr11_6614415_6614733_UI-HF-BP0p-arj-b-07-0-UI.r1	-	1	318,	0,	Intergenic
chr11	6514591	6514836	TG_chr11_6514591_6514813_RC5-BN0234-160500-021-E10	*	1	245,	0,	Intergenic
chr11	7664809	7665171	TG_chr11_7664809_7665171_CM2-GN0054-230800-344-a06	*	1	362,	0,
chr11	8017563	8017898	TG_chr11_8017563_8017892_QV3-ET0103-111100-394-d12	*	1	335,	0,
chr11	6616589	6616927	TG_chr11_6616589_6616927_PM4-NN0090-240900-005-h09	*	1	338,	0,	Intergenic
chr11	7482040	7482456	TG_chr11_7482040_7482456_ny68c05.s1	*	1	416,	0,
chr11	6473332	6473876	TG_chr11_6473332_6473876_DB131165	*	1	544,	0,
chr11	6459254	6459570	TG_chr11_6459254_6459570_CM4-CT0656-080201-868-h10	*	1	316,	0,
chr11	6628521	6628835	TG_chr11_6628521_6628835_HSC2TE042	*	1	314,	0,
chr11	7576346	7576785	TG_chr11_7576346_7576785_CL64504Contig1	*	1	439,	0,
chr11	6237006	6237358	TG_chr11_6237006_6237358_RC1-CT0206-230999-011-F03	*	1	352,	0,
chr11	5444846	5444970	TG_chr11_5444855_5444970_RC0-TN0080-220800-033-c06	*	1	124,	0,
chr11	8045123	8045677	TG_chr11_8045123_8045677_EST23211	*	1	554,	0,	Intergenic
chr11	7515371	7515629	TG_chr11_7515384_7515629_zr95d05.r1	*	1	258,	0,
chr11	6234725	6235036	TG_chr11_6234725_6235036_RC3-BT0333-310800-115-c03	*	1	311,	0,
chr11	7618044	7618349	TG_chr11_7618044_7618349_CM0-NN0076-130400-333-b12	*	1	305,	0,
chr11	131657003	131657251	TG_chr11_131657003_131657251_HSAAABBSE	*	1	248,	0,
chr11	131927285	131927654	TG_chr11_131927285_131927654_CM0-NN0005-130300-283-h03	*	1	369,	0,
chr11	129308247	129308395	TG_chr11_129308247_129308395_nw15a04.s1	*	1	148,	0,
chr11	130782398	130782701	TG_chr11_130782398_130782701_ab90a01.s1	*	1	303,	0,
chr11	130130367	130130676	TG_chr11_130130367_130130676_AJ713019	*	1	309,	0,
chr11	128882127	128882244	TG_chr11_128882127_128882243_FN117116	*	1	117,	0,
chr11	131311039	131311623	TG_chr11_131311039_131311623_BY798384	*	1	584,	0,
chr11	128619600	128619704	TG_chr11_128619600_128619704_AJ710136	*	1	104,	0,
chr11	129687651	129687980	TG_chr11_129687651_129687980_QV0-HT0366-300600-288-g03	*	1	329,	0,
chr11	130746822	130747209	TG_chr11_130746822_130747209_za42h04.r1	*	1	387,	0,
chr11	129821005	129821443	TG_chr11_129821005_129821443_CL80906Contig1	*	1	438,	0,
chr11	130754968	130755502	TG_chr11_130754972_130755502_QV4-NT0252-201100-564-g10	*	1	534,	0,
chr11	128790569	128791056	TG_chr11_128790569_128791056_hc89e03.x1	+	2	109,299,	0,188,	Intergenic
chr11	129987217	129987363	TG_chr11_129987217_129987363_od77f10.s1	*	1	146,	0,
chr11	131813846	131814499	TG_chr11_131813846_131814499_DKFZp686A13263_r1	*	1	653,	0,
chr11	129752566	129752697	TG_chr11_129752566_129752697_RC4-CI0194-060201-015-d09_1	*	1	131,	0,
chr11	131594390	131594545	TG_chr11_131594390_131594546_IL2-NT0199-051200-260-G07	*	1	155,	0,
chr11	128706684	128707104	TG_chr11_128706684_128707104_qz52f03.x1	-	1	420,	0,	Intergenic
chr11	131837872	131838418	TG_chr11_131837872_131838418_DA103154	*	1	546,	0,
chr11	129862297	129862724	TG_chr11_129862297_129862724_oe78b09.s1	*	1	427,	0,
chr11	131863926	131864313	TG_chr11_131863932_131864308_CL75893Contig1	*	1	387,	0,
chr11	129825453	129825901	TG_chr11_129825453_129825901_CL67526Contig1	*	1	448,	0,
chr11	129737695	129738149	TG_chr11_129737695_129738149_qz47h07.x1	*	1	454,	0,
chr11	131939878	131940284	TG_chr11_131939878_131940284_RC0-CT0415-200700-032-b04	*	2	133,220,	0,186,
chr11	131787047	131787533	TG_chr11_131787047_131787536_RC1-NN0233-221100-022-f08	*	1	486,	0,
chr11	129131033	129131338	TG_chr11_129131033_129131338_HHAGE013606	*	1	305,	0,	Intergenic
chr11	131520997	131521451	TG_chr11_131520997_131521453_human_004643	*	1	454,	0,
chr11	131431949	131432201	TG_chr11_131431949_131432201_CM4-NN0080-290400-160-b10	*	1	252,	0,
chr11	131412309	131412839	TG_chr11_131412309_131412839_DB305121	*	1	530,	0,
chr11	128642827	128642929	TG_chr11_128642827_128642925_PCL1010	*	1	102,	0,
chr11	131849005	131849540	TG_chr11_131849005_131849540_DB339076	*	1	535,	0,
chr11	128644824	128645207	TG_chr11_128644822_128645207_zj96g05.s1	*	1	383,	0,
chr11	128636070	128636340	TG_chr11_128636070_128636340_EST23842	*	1	270,	0,
chr11	128674302	128674528	TG_chr11_128674302_128674528_DKFZp686P077_r1	*	1	226,	0,
chr11	128914664	128915157	TG_chr11_128914672_128915157_CM2-HT0183-061099-018-c02	*	1	493,	0,
chr11	131448962	131449179	TG_chr11_131448962_131449179_CM3-NN0036-070400-141-f01	*	1	217,	0,
chr11	131625766	131626107	TG_chr11_131625766_131626107_HHAGE006668	*	1	341,	0,
chr11	128643856	128644261	TG_chr11_128643856_128644264_qu16b06.x1	*	1	405,	0,
chr11	130774600	130775108	TG_chr11_130774600_130775108_CL64307Contig1	*	1	508,	0,
chr11	130104803	130104908	TG_chr11_130104803_130104908_jun1.P1.H3	*	1	105,	0,
chr11	130762307	130762654	TG_chr11_130762307_130762654_zv02g10.r1	*	1	347,	0,
chr11	131311730	131312142	TG_chr11_131311730_131312138_CM2-NT0169-221100-526-h10	*	1	412,	0,
chr11	131995057	131995251	TG_chr11_131995057_131995247_CM3-EN0079-271100-475-c05	*	1	194,	0,
chr11	129736334	129736766	TG_chr11_129736334_129736766_CL83456Contig1	*	2	143,233,	0,199,
chr11	129732007	129732158	TG_chr11_129732007_129732158_oe66h03.s1	-	1	151,	0,	Intergenic
chr11	130741149	130741421	TG_chr11_130741149_130741421_IL3-NT0280-180101-380-A10	*	1	272,	0,	Intergenic
chr11	128675545	128676011	TG_chr11_128675545_128676011_xd16e11.x1	*	1	466,	0,
chr11	130781689	130782149	TG_chr11_130781689_130782149_ab35f06.r1	*	1	460,	0,
chr11	130735004	130735345	TG_chr11_130735004_130735345_CL23063Contig1	-	1	341,	0,	Intergenic
chr11	128712700	128712811	TG_chr11_128712700_128712811_EST26645	*	1	111,	0,
chr11	130063227	130063360	TG_chr11_130063227_130063360_QV1-HT0638-080500-197-d09	*	1	133,	0,
chr11	131411303	131411502	TG_chr11_131411303_131411502_HSC0DA021	*	1	199,	0,
chr11	128835820	128836424	TG_chr11_128835687_128836424_AV727741	*	1	604,	0,
chr11	129146044	129146186	TG_chr11_129146044_129146186_PM3-HT0909-151100-025-d11	*	1	142,	0,	Intergenic
chr11	129121020	129121507	TG_chr11_129121030_129121507_QV0-GN0140-181000-431-d03	*	1	487,	0,	Intergenic
chr11	131821083	131821380	TG_chr11_131821083_131821380_HHEA67H	*	1	297,	0,
chr11	128856074	128856376	TG_chr11_128856074_128856376_IL2-UT0073-060900-145-A02	*	1	302,	0,
chr11	129087001	129087742	TG_chr11_129087001_129087742_UI-CF-FN0-aew-p-18-0-UI.s1	-	1	741,	0,	Intergenic
chr11	131504062	131504291	TG_chr11_131504062_131504291_AF062648	*	1	229,	0,
chr11	128718687	128718799	TG_chr11_128718687_128718799_UI-CF-FN0-aem-e-05-0-UI.s1	*	1	112,	0,
chr11	131059521	131059621	TG_chr11_131059521_131059621_UI-E-EJ0-ahr-o-10-0-UI.s1	+	1	100,	0,	Intergenic
chr11	130743542	130743757	TG_chr11_130743543_130743757_K-EST0159796	-	1	215,	0,	Intergenic
chr11	129830256	129830675	TG_chr11_129830256_129830675_zh45f02.r1	*	1	419,	0,
chr11	131388836	131389292	TG_chr11_131388836_131389292_cs87e12.y1	*	1	456,	0,
chr11	129484540	129484960	TG_chr11_129484540_129484960_7k68g11.x1	+	1	420,	0,	Intergenic
chr11	128609765	128610147	TG_chr11_128609765_128610147_RC6-GN0070-301100-014-C12	*	1	382,	0,
chr11	129395129	129395394	TG_chr11_129395139_129395394_CM2-HT0326-291199-044-b04	*	1	265,	0,	Intergenic
chr11	131881729	131882102	TG_chr11_131881729_131882102_CM2-NN1145-230900-383-d04	*	1	373,	0,
chr11	131999063	131999679	TG_chr11_131999063_131999679_UI-E-EJ1-ajv-a-14-0-UI.r1	*	1	616,	0,
chr11	130778302	130778823	TG_chr11_130778302_130778823_DB310321	*	1	521,	0,
chr11	129770426	129770818	TG_chr11_129770459_129770817_ya48d09.r1	*	1	392,	0,
chr11	131745494	131745629	TG_chr11_131745494_131745629_BX088784	*	1	135,	0,
chr11	129103692	129104219	TG_chr11_129103692_129104219_CL38664Contig1	+	1	527,	0,	Intergenic
chr11	130132420	130132634	TG_chr11_130132420_130132634_wc49c12.x1	*	1	214,	0,
chr11	130160848	130160967	TG_chr11_130160848_130160967_IL3-ET0114-071100-339-E07	*	1	119,	0,
chr11	129730618	129731149	TG_chr11_129730594_129731149_hr57a04.x1	*	1	531,	0,
chr14	27011485	27011510	TG_chr11_129730594_129731149_hr57a04.x1	*	1	25,	0,
chr11	130140522	130140696	TG_chr11_130140526_130140696_IL5-CT0520-281000-161-g06	*	1	174,	0,
chr11	131442566	131442837	TG_chr11_131442570_131442837_CM4-NN0081-060600-554-h04	*	1	271,	0,
chr11	130769484	130769715	TG_chr11_130769497_130769715_CM2-HT0949-070900-373-g12	*	1	231,	0,
chr11	131861438	131861740	TG_chr11_131861424_131861740_CM4-CT0661-120201-874-g07	*	1	302,	0,
chr11	131385416	131385749	TG_chr11_131385416_131385749_DKFZp781H074_r1	*	1	333,	0,
chr11	130730414	130730576	TG_chr11_130730414_130730576_tp48d03.x1	-	1	162,	0,	Intergenic
chr11	130011212	130011506	TG_chr11_130011212_130011506_ze28f12.r1	*	1	294,	0,
chr11	131771810	131772460	TG_chr11_131771810_131772460_CL66674Contig1	*	1	650,	0,
chr11	131778517	131779106	TG_chr11_131778517_131779106_DA247723	*	1	589,	0,
chr11	129249564	129249753	TG_chr11_129249564_129249753_MR0-BN0070-070800-033-b12	*	1	189,	0,
chr11	129734325	129734669	TG_chr11_129734325_129734669_QV4-CI0098-011100-502-d11	*	1	344,	0,
chr11	131921753	131921949	TG_chr11_131921753_131921949_ag08c06.s1	*	1	196,	0,
chr11	129739072	129739284	TG_chr11_129739072_129739284_qg67a09.x1	*	1	212,	0,
chr11	130609008	130609275	TG_chr11_130609008_130609275_zr66a07.s1	+	1	267,	0,	Intergenic
chr11	35009699	35009804	TG_chr11_35009699_35009804_FN051294	*	1	105,	0,
chr11	35222799	35223289	TG_chr11_35222799_35223292_RC1-HT0375-201199-011-a06	*	1	490,	0,
chr11	35016212	35016388	TG_chr11_35016212_35016388_C03527	*	1	176,	0,
chr11	34999191	34999488	TG_chr11_34999191_34999488_yg08b01.r1	*	1	297,	0,
chr11	35221015	35221455	TG_chr11_35221015_35221455_DKFZp686L01227_r1	*	1	440,	0,
chr11	35745053	35745490	TG_chr11_35745053_35745493_qy71g09.x1	*	1	437,	0,
chr11	34124408	34124732	TG_chr11_34124408_34124724_RC6-CI0190-301100-011-C06	*	1	324,	0,	Intergenic
chr11	34953012	34953197	TG_chr11_34953012_34953197_xe73d08.x1	*	1	185,	0,
chr11	34646692	34646826	TG_chr11_34646699_34646822_CM0-HT0746-190600-435-d09	*	1	134,	0,
chr11	35218344	35218980	TG_chr11_35218354_35218980_AV699586	*	1	636,	0,
chr11	35479868	35480294	TG_chr11_35479878_35480294_wu18f09.x1	*	1	426,	0,
chr11	35161474	35161578	TG_chr11_35161474_35161578_HHAGE058751	*	1	104,	0,
chr11	35685730	35686030	TG_chr11_35685731_35686030_CM4-UT0043-260900-561-G10	*	1	300,	0,
chr11	35035672	35036443	TG_chr11_35035672_35036433_CL33144Contig1	+	1	771,	0,	Intergenic
chr11	35710850	35711491	TG_chr11_35710859_35711491_DKFZp686O07137_r1	*	1	641,	0,
chr11	35474052	35474567	TG_chr11_35474052_35474567_CL27284Contig1	*	1	515,	0,
chr11	35785933	35786306	TG_chr11_35785933_35786306_CL78470Contig1	*	1	373,	0,
chr11	34936692	34937260	TG_chr11_34936692_34937260_BJ997405	*	1	568,	0,
chr11	35280764	35281072	TG_chr11_35280764_35281072_MR2-NT0137-211100-005-c09	*	1	308,	0,
chr11	34524464	34524590	TG_chr11_34524464_34524590_zu79h02.s1	*	1	126,	0,
chr11	35487217	35487780	TG_chr11_35487217_35487780_DKFZp781F244_r1	*	1	563,	0,
chr11	34954654	34955152	TG_chr11_34954654_34955083_MR4-NN0204-031200-003-e04	*	1	498,	0,
chr11	35210487	35210599	TG_chr11_35210485_35210599_IL3-CT0674-220201-488-D06	*	1	112,	0,
chr11	35343494	35343848	TG_chr11_35343494_35343851_zn98e05.s1	*	1	354,	0,
chr11	35247995	35248188	TG_chr11_35247995_35248188_CM1-HN0016-161100-561-d12	*	1	193,	0,
chr11	34661863	34662403	TG_chr11_34661863_34662403_nn24c01.s1	*	1	540,	0,
chr11	35768017	35768320	TG_chr11_35768017_35768320_RC2-CI0064-111100-013-g09	*	1	303,	0,
chr11	35809789	35809962	TG_chr11_35809793_35809962_CM3-GN0297-110101-607-g05	*	1	173,	0,
chr11	34998320	34999046	TG_chr11_34998320_34999046_DKFZp313C2433_s1	*	1	726,	0,
chr11	35814037	35814721	TG_chr11_35814037_35814721_CL19386Contig1	*	1	684,	0,
chr11	34493148	34493603	TG_chr11_34492504_34493603_zb74b07.s1	*	1	455,	0,
chr11	34666676	34667475	TG_chr11_34666676_34667475_CL74454Contig1	*	1	799,	0,
chr11	34650544	34651157	TG_chr11_34650544_34651149_CL49933Contig1	*	1	613,	0,
chr11	34132528	34132719	TG_chr11_34132528_34132720_CL51769Contig1	*	1	191,	0,
chr11	35207619	35207853	TG_chr11_35207619_35207854_EST85755	*	1	234,	0,
chr11	34989048	34989253	TG_chr11_34989056_34989253_zn20b10.s1	*	1	205,	0,
chr11	35757084	35757189	TG_chr11_35757084_35757189_FN167021	*	1	105,	0,
chr11	35585251	35585380	TG_chr11_35585251_35585380_IL3-NT0105-030800-234-E08	*	1	129,	0,	Intergenic
chr11	34113111	34113455	TG_chr11_34113111_34113455_CL46187Contig1	*	1	344,	0,
chr11	35413206	35413648	TG_chr11_35413206_35413648_ag03c06.s1	*	1	442,	0,
chr11	34104677	34104842	TG_chr11_34104677_34104834_CD018023	*	1	165,	0,
chr11	35371667	35371821	TG_chr11_35371667_35371807_QV2-NN2003-230401-622-b01	*	1	154,	0,
chr11	35212289	35212916	TG_chr11_35212289_35212916_UI-H-DI0-aux-j-09-0-UI.s1	*	1	627,	0,
chr11	35197118	35197304	TG_chr11_35197118_35197304_CM4-LT0058-150200-096-d06	*	1	186,	0,
chr11	35227337	35227658	TG_chr11_35227346_35227658_MR1-EN0073-271000-001-e09	*	1	321,	0,
chr11	34514435	34514605	TG_chr11_34514435_34514605_RC0-BT0561-010200-012-c12	*	1	170,	0,
chr11	34120888	34120972	TG_chr11_34120888_34120972_CM3-FN0197-111100-484-g07	*	1	84,	0,
chr11	35712105	35712420	TG_chr11_35712105_35712420_ye40b07.r1	*	1	315,	0,
chr11	34100916	34101264	TG_chr11_34100914_34101264_RC5-ST0293-240300-016-B07	*	1	348,	0,
chr11	35000108	35000293	TG_chr11_35000108_35000293_CM3-CN0092-050201-712-g05	*	1	185,	0,
chr11	35023031	35023418	TG_chr11_35023031_35023418_yw45b12.s1	-	1	387,	0,	Intergenic
chr11	34914570	34915153	TG_chr11_34914570_34915153_DA246508	*	1	583,	0,
chr11	35630431	35631036	TG_chr11_35630431_35631036_UI-E-EJ1-aka-l-07-0-UI.s1	-	1	605,	0,	Intergenic
chr11	35171446	35171824	TG_chr11_35171446_35171818_PM0-MT0433-060401-004-b01	*	1	378,	0,
chr11	34909020	34909542	TG_chr11_34909020_34909542_DKFZp781K145_r1	*	1	522,	0,
chr11	34646196	34646409	TG_chr11_34646208_34646409_CM4-CN0090-130201-722-e07	*	1	213,	0,
chr11	34655556	34655870	TG_chr11_34655556_34655871_CL78956Contig1	*	1	314,	0,
chr11	35770591	35770918	TG_chr11_35770591_35770918_AGENCOURT_10404358	*	1	327,	0,
chr11	35228667	35229052	TG_chr11_35228675_35229052_RC1-HT0268-170700-019-h03	*	1	385,	0,
chr11	35788021	35788314	TG_chr11_35788021_35788314_QV2-CI0102-211200-587-a08	*	1	293,	0,
chr11	35172131	35172534	TG_chr11_35172131_35172534_a0_000824	*	1	403,	0,
chr11	34951703	34952503	TG_chr11_34951710_34952503_AGENCOURT_14552993	*	1	800,	0,
chr11	35219233	35219518	TG_chr11_35219233_35219510_EST67431	*	1	285,	0,
chr11	35345167	35345739	TG_chr11_35345159_35345732_MR3-NN0217-031100-009-c02	*	1	572,	0,
chr11	34895579	34898183	TG_chr11_34895579_34898183_DB327926	-	2	84,440,	0,2164,	Intergenic
chr11	35437164	35437633	TG_chr11_35437164_35437633_CL33316Contig1	*	1	469,	0,
chr11	35066143	35066392	TG_chr11_35066143_35066392_HHAGE030889	*	1	249,	0,	Intergenic
chr11	34930315	34930594	TG_chr11_34930315_34930594_PM0-AN0087-090201-011-e12	*	1	279,	0,
chr11	35204431	35204885	TG_chr11_35204429_35204885_CL37528Contig1	*	1	454,	0,
chr11	35234671	35234880	TG_chr11_35234671_35234880_MR0-GN0024-050900-006-d11	*	1	209,	0,
chr11	34675147	34675475	TG_chr11_34675147_34675475_QV4-BN0263-070600-247-c03	*	1	328,	0,
chr11	35531160	35531584	TG_chr11_35531160_35531584_CL75009Contig1	*	1	424,	0,
chr11	35436498	35436912	TG_chr11_35436498_35436914_RC1-NN0073-010800-016-d02	*	1	414,	0,
chr11	35252729	35253452	TG_chr11_35252729_35253442_AGENCOURT_10554229	*	1	723,	0,
chr11	35190385	35190642	TG_chr11_35190385_35190637_MR1-HT1136-221200-009-b05	*	1	257,	0,
chr11	35812701	35813165	TG_chr11_35812702_35813165_PM1-GN0514-100601-007-c01	*	1	464,	0,
chr11	35182286	35182437	TG_chr11_35182286_35182437_RC4-NT0058-250800-017-d09	*	1	151,	0,
chr11	35007204	35007454	TG_chr11_35007204_35007454_HHAGE030694	*	1	250,	0,
chr11	34679457	34679827	TG_chr11_34679457_34679827_CL22427Contig1	*	1	370,	0,
chr11	83796917	83797254	TG_chr11_83796917_83797254_zf85b05.s1	*	1	337,	0,
chr11	82574646	82574766	TG_chr11_82574646_82574766_oj93e06.s1	*	1	120,	0,
chr11	82742356	82742476	TG_chr11_82742362_82742476_CD011746	*	1	120,	0,
chr11	82891978	82892092	TG_chr11_82891978_82892092_FN062857	*	1	114,	0,
chr11	84235905	84236635	TG_chr11_84235905_84236635_CL9573Contig1	*	1	730,	0,
chr11	83173324	83173481	TG_chr11_83173324_83173475_EST34500	*	1	157,	0,
chr11	83584808	83585088	TG_chr11_83584808_83585088_CM2-NT0002-030600-217-d03	*	1	280,	0,
chr11	83691711	83691826	TG_chr11_83691711_83691826_zq89d05.s1	*	1	115,	0,
chr11	82905970	82906709	TG_chr11_82905970_82906709_603078111F1	*	1	739,	0,
chr11	84354603	84354750	TG_chr11_84354607_84354750_PM2-CT0265-030601-033-h05	*	1	147,	0,
chr11	82719619	82720115	TG_chr11_82719625_82720109_MR2-GN0030-190900-009-g09	*	1	496,	0,
chr11	83465313	83465539	TG_chr11_83465313_83465539_RC4-NN0023-250800-012-g03	*	1	226,	0,
chr11	82798115	82798654	TG_chr11_82798113_82798654_CL45217Contig1	+	1	539,	0,	Intergenic
chr11	84348351	84348656	TG_chr11_84348351_84348656_yu64b08.s1	*	1	305,	0,
chr11	83820531	83820788	TG_chr11_83820531_83820791_ah76d09.s1	*	1	257,	0,
chr11	83823391	83823613	TG_chr11_83823391_83823613_DKFZp434I0920_s1	*	1	222,	0,
chr11	82789186	82789693	TG_chr11_82789189_82789693_DB310785	+	1	507,	0,	Intergenic
chr11	82799767	82799986	TG_chr11_82799767_82799986_yx89c07.s1	-	1	219,	0,	Intergenic
chr11	83516852	83517197	TG_chr11_83516852_83517197_CM2-NN0032-120400-152-f02	*	1	345,	0,
chr11	84349854	84350374	TG_chr11_84349854_84350374_cs03e11.x1	*	1	520,	0,
chr11	83436954	83437488	TG_chr11_83436954_83437488_DB334881	*	1	534,	0,
chr11	82584555	82584690	TG_chr11_82584555_82584690_qt79c12.x1	*	1	135,	0,
chr11	82533985	82534234	TG_chr11_82533985_82534234_hh81g07.x1	-	1	249,	0,	Intergenic
chr11	83336061	83336469	TG_chr11_83336061_83336469_DKFZp781B0238_r1	*	1	408,	0,
chr11	82873398	82873801	TG_chr11_82873398_82873801_UI-HF-BR0p-ajq-e-12-0-UI.r1	*	1	403,	0,
chr11	83219860	83219986	TG_chr11_83219860_83219986_QV2-PT0012-020500-186-a05_1	*	1	126,	0,
chr11	83354809	83355130	TG_chr11_83354809_83355130_QV1-NN0104-260600-251-c02	*	1	321,	0,
chr11	81735479	81735722	TG_chr11_81735479_81735722_ne88b05.s1	*	1	243,	0,	Intergenic
chr11	82869436	82869703	TG_chr11_82869436_82869703_EST60181	*	1	267,	0,
chr11	83205822	83206161	TG_chr11_83205822_83206161_RC4-NN0237-241100-012-e07	*	1	339,	0,
chr11	83576815	83577396	TG_chr11_83576815_83577396_BJ997481	*	1	581,	0,
chr11	83490080	83490599	TG_chr11_83490080_83490598_DB298044	*	1	519,	0,
chr11	82394646	82395040	TG_chr11_82394646_82395040_aa89f04.r1	+	1	394,	0,	Intergenic
chr11	83231813	83232275	TG_chr11_83231813_83232275_DA221738	*	1	462,	0,
chr11	83265395	83265597	TG_chr11_83265395_83265599_CM3-GN0103-101000-404-c10	*	1	202,	0,
chr11	82314785	82314952	TG_chr11_82314785_82314952_zu87b01.s1	-	1	167,	0,	Intergenic
chr11	82870593	82870898	TG_chr11_82870593_82870889_RC0-HT0372-241199-031-b11	*	1	305,	0,
chr11	82791724	82792127	TG_chr11_82791724_82792127_yp57d06.r1	+	1	403,	0,	Intergenic
chr11	83766416	83766767	TG_chr11_83766416_83766767_CM0-NT0131-281000-641-e11	*	1	351,	0,
chr11	82989536	82989641	TG_chr11_82989536_82989641_FN126550	*	1	105,	0,
chr11	82811738	82812111	TG_chr11_82811738_82812111_DB486900	-	1	373,	0,	Intergenic
chr11	83472764	83473284	TG_chr11_83472768_83473284_CM2-NN0005-180300-118-g07	*	1	520,	0,
chr11	82872706	82873262	TG_chr11_82872706_82873262_MR2-SN0005-110500-001-a11	*	1	556,	0,
chr11	82796869	82797257	TG_chr11_82796869_82797257_tn48a04.x1	+	1	388,	0,	Intergenic
chr11	83342231	83342682	TG_chr11_83342231_83342682_yy94d06.s1	*	1	451,	0,
chr11	82708673	82709280	TG_chr11_82708673_82709280_UI-H-FG0-bcr-f-11-0-UI.s1	*	1	607,	0,
chr11	84350581	84351040	TG_chr11_84350581_84351040_cs03e11.y1	*	1	459,	0,
chr11	82974680	82974965	TG_chr11_82974680_82974965_EST44746	*	1	285,	0,
chr11	83646562	83646735	TG_chr11_83646562_83646735_CM4-NN0003-250800-537-g09	*	1	173,	0,
chr11	83816577	83817178	TG_chr11_83816577_83817172_CL19849Contig1	*	1	601,	0,
chr11	82797800	82798078	TG_chr11_82797800_82798078_AU311704	+	1	278,	0,	Intergenic
chr11	84171186	84171853	TG_chr11_84171186_84171853_AF150298	*	1	667,	0,
chr11	83767807	83768028	TG_chr11_83767807_83768018_CM0-NN0076-130400-333-h04	*	1	221,	0,
chr11	83213928	83214069	TG_chr11_83213928_83214069_CL53475Contig1	*	1	141,	0,
chr11	82685577	82685674	TG_chr11_82685577_82685674_FN052446	*	1	97,	0,	Intergenic
chr11	82875912	82876289	TG_chr11_82875912_82876289_yw46g12.s1	*	1	377,	0,
chr11	83240844	83241138	TG_chr11_83240850_83241144_QV2-NN0045-130900-368-b06	*	1	294,	0,
chr11	82805875	82806490	TG_chr11_82805875_82806490_17000600180510	+	1	615,	0,	Intergenic
chr11	81682212	81682376	TG_chr11_81682212_81682376_ot45f11.s1	+	1	164,	0,	Intergenic
chr11	83317208	83317629	TG_chr11_83317208_83317619_AV729667	*	1	421,	0,
chr11	83755395	83755785	TG_chr11_83755399_83755785_yn78d11.r1	*	1	390,	0,
chr11	83365079	83365637	TG_chr11_83365079_83365637_tm85d07.x1	*	1	558,	0,
chr11	83731645	83732141	TG_chr11_83731645_83732141_DB545302	*	1	496,	0,
chr11	83475277	83475507	TG_chr11_83475277_83475507_de0_003959	*	1	230,	0,
chr11	82791236	82791404	TG_chr11_82791236_82791404_CM2-NT0170-191200-623-d02	*	1	168,	0,	Intergenic
chr11	82807177	82807277	TG_chr11_82807177_82807277_FN057645	*	1	100,	0,	Intergenic
chr11	83356477	83356893	TG_chr11_83356477_83356893_IL2-TN0132-210800-139-G04	*	1	416,	0,
chr11	82535043	82535211	TG_chr11_82535043_82535211_EST63059	-	1	168,	0,	Intergenic
chr11	84364305	84364429	TG_chr11_84364305_84364429_CM0-NN0058-150400-337-d05_1	*	1	124,	0,
chr11	83580666	83581041	TG_chr11_83580666_83581041_EST03356	*	1	375,	0,
chr11	82971391	82972130	TG_chr11_82971391_82972130_CL39903Contig1	-	1	739,	0,	Intergenic
chr11	82961799	82962193	TG_chr11_82961811_82962193_yf93f03.r1	-	1	394,	0,	Intergenic
chr11	83194538	83195076	TG_chr11_83194539_83195076_DA997155	*	1	538,	0,
chr11	82527790	82528172	TG_chr11_82527790_82528172_ql80b04.x1	-	1	382,	0,	Intergenic
chr11	83488569	83488876	TG_chr11_83488575_83488876_CL78271Contig1	*	1	307,	0,
chr11	82264326	82264576	TG_chr11_82264326_82264576_de0_001968	-	1	250,	0,	Intergenic
chr11	82888018	82888183	TG_chr11_82888018_82888183_yz63h12.s1	*	1	165,	0,
chr11	83390364	83390838	TG_chr11_83390364_83390838_BX101404	*	1	474,	0,
chr11	83431801	83432232	TG_chr11_83431801_83432232_CL35089Contig1	*	1	431,	0,
chr11	83161662	83161922	TG_chr11_83161662_83161922_zb69c02.r1	+	1	260,	0,	Intergenic
chr11	83681274	83681620	TG_chr11_83681282_83681620_MR3-NN1124-240700-010-a08	*	1	346,	0,
chr11	81941321	81941833	TG_chr11_81941321_81941826_DKFZp781D0619_r1	-	1	512,	0,	Intergenic
chr11	83956003	83956235	TG_chr11_83956003_83956235_EST02145	*	1	232,	0,
chr11	82310929	82311094	TG_chr11_82310929_82311096_ng70e02.s1	*	1	165,	0,	Intergenic
chr11	123302495	123302727	TG_chr11_123302495_123302727_HHAGE036131	*	1	232,	0,	Intergenic
chr11	122801353	122801516	TG_chr11_122801353_122801516_RC3-CN0018-150800-015-h07_1	*	1	163,	0,
chr11	122008174	122008534	TG_chr11_122008174_122008534_ni43a02.s1	-	1	360,	0,	Intergenic
chr11	123023437	123023576	TG_chr11_123023437_123023576_MR3-HT1039-020201-002-e03	*	1	139,	0,
chr11	122085486	122086544	TG_chr11_122085486_122086544_CL14857Contig1	-	1	1058,	0,	Intergenic
chr11	123051967	123052176	TG_chr11_123051967_123052176_EST89055	*	1	209,	0,
chr11	123443273	123443377	TG_chr11_123443273_123443377_HHAGE057763	*	1	104,	0,
chr11	124121891	124122555	TG_chr11_124121897_124122555_de0_006642	*	1	664,	0,
chr11	122071809	122072158	TG_chr11_122071809_122072158_oy07g06.s1	-	1	349,	0,	Intergenic
chr11	121964895	121965459	TG_chr11_121964895_121965459_CL45183Contig1	-	1	564,	0,	Intergenic
chr11	121967230	121967333	TG_chr11_121967238_121967333_FN118573	*	1	103,	0,	Intergenic
chr11	123280043	123280633	TG_chr11_123280041_123280633_op28g08.s1	+	3	221,74,108,	0,312,482,	Intergenic
chr11	122833868	122834572	TG_chr11_122833875_122834572_CL5625Contig1	+	1	704,	0,	Intergenic
chr11	122114058	122114208	TG_chr11_122114058_122114208_HHAGE044210	*	1	150,	0,	Intergenic
chr11	122153276	122153812	TG_chr11_122153276_122153812_MR1-GN0173-191100-012-h10	*	1	536,	0,	Intergenic
chr11	122926608	122926919	TG_chr11_122926608_122926919_IL3-UT0115-221200-407-H12	*	1	311,	0,	Intergenic
chr11	123424184	123424524	TG_chr11_123424184_123424524_CM2-NT0192-291100-578-a07	*	1	340,	0,
chr11	123445396	123445855	TG_chr11_123445396_123445855_IL3-MT0267-160101-450-D05	*	1	459,	0,
chr11	122797116	122797214	TG_chr11_122797116_122797214_7e42b04.x1	*	1	98,	0,
chr11	122581197	122581383	TG_chr11_122581197_122581383_CR743996	*	1	186,	0,
chr11	121974135	121974395	TG_chr11_121974135_121974395_RC4-GN0067-091200-017-b02	*	1	260,	0,	Intergenic
chr11	123442624	123443114	TG_chr11_123442624_123443106_73E1	*	1	490,	0,
chr11	122011861	122012161	TG_chr11_122011861_122012161_EST04351	*	1	300,	0,	Intergenic
chr11	121988396	121988678	TG_chr11_121988396_121988670_CL50800Contig1	*	1	282,	0,	Intergenic
chr11	123365249	123365482	TG_chr11_123365249_123365482_CM3-MT0347-180101-677-h03	*	1	233,	0,	Intergenic
chr11	122849038	122849358	TG_chr11_122849038_122849358_ya82b03.s1	*	1	320,	0,
chr11	122061014	122061319	TG_chr11_122061014_122061319_EST68063	-	1	305,	0,	Intergenic
chr11	122941465	122941837	TG_chr11_122941481_122941837_yh20h07.r1	-	1	372,	0,	Intergenic
chr11	122604218	122604616	TG_chr11_122604218_122604616_PM0-AN0087-240501-019-e07	*	1	398,	0,
chr11	122952867	122953046	TG_chr11_122952867_122953046_RC5-GN0194-101100-022-B04	*	1	179,	0,
chr11	122942425	122943015	TG_chr11_122942425_122943015_CL71641Contig1	-	1	590,	0,	Intergenic
chr11	123291631	123292206	TG_chr11_123291631_123292206_DA083178	+	1	575,	0,	Intergenic
chr11	122104971	122105704	TG_chr11_122104971_122105704_AGENCOURT_13980960	-	1	733,	0,	Intergenic
chr11	121890511	121890703	TG_chr11_121890511_121890703_IL3-NT0105-040800-236-F09	*	1	192,	0,	Intergenic
chr11	122835088	122835620	TG_chr11_122835088_122835620_CL54733Contig1	+	1	532,	0,	Intergenic
chr11	122010945	122011243	TG_chr11_122010954_122011243_FB17D4	+	1	298,	0,	Intergenic
chr11	123400278	123400689	TG_chr11_123400304_123400689_ys01b02.s1	*	1	411,	0,
chr11	123456598	123456843	TG_chr11_123456598_123456843_PM2-MT0106-281000-008-b06	*	1	245,	0,
chr11	122988586	122988809	TG_chr11_122988586_122988809_RC1-MT0135-171100-021-b01	*	1	223,	0,
chr11	123456935	123457150	TG_chr11_123456935_123457145_MR4-UT0052-141100-204-c02	*	1	215,	0,
chr11	122124239	122124557	TG_chr11_122124243_122124557_CM0-HN0206-160401-821-d11	*	1	318,	0,	Intergenic
chr11	122077555	122077815	TG_chr11_122077555_122077815_IL5-NT0228-150201-354-c10	*	1	260,	0,	Intergenic
chr11	124113321	124113651	TG_chr11_124113321_124113651_PM0-BN0173-281000-007-a12	*	1	330,	0,	Intergenic
chr11	122141609	122142025	TG_chr11_122141609_122142025_UI-1-BB1p-aju-b-08-0-UI.s1	-	1	416,	0,	Intergenic
chr11	122177407	122177593	TG_chr11_122177407_122177593_HHAGE034469	*	1	186,	0,	Intergenic
chr11	121911004	121911304	TG_chr11_121911004_121911304_EST05449	*	1	300,	0,	Intergenic
chr11	122274335	122274481	TG_chr11_122274335_122274481_HHAGE054002	*	1	146,	0,	Intergenic
chr11	121937046	121940864	TG_chr11_121937044_121940864_DB021344	-	4	96,236,144,78,	0,2607,3185,3740,	Intergenic
chr11	123609334	123610939	TG_chr11_123609334_123610939_np29b11.s1	*	2	238,114,	0,1491,
chr11	122104388	122104920	TG_chr11_122104388_122104920_DB340717	+	1	532,	0,	Intergenic
chr11	123389121	123389370	TG_chr11_123389121_123389370_EST03112	*	1	249,	0,	Intergenic
chr11	122633430	122633792	TG_chr11_122633430_122633789_CM1-BN0024-150200-118-e06	*	1	362,	0,
chr11	122228061	122228172	TG_chr11_122228061_122228172_CM3-TN0070-160900-345-d09_1	*	1	111,	0,	Intergenic
chr11	124042248	124042704	TG_chr11_124042248_124042704_hj04f10.x1	+	1	456,	0,	Intergenic
chr11	122817853	122818280	TG_chr11_122817853_122818280_np35g09.s1	*	1	427,	0,
chr11	122946883	122947234	TG_chr11_122946883_122947234_1007708	*	1	351,	0,
chr11	122530048	122530590	TG_chr11_122530048_122530590_CL78826Contig1	*	1	542,	0,
chr11	121967378	121967480	TG_chr11_121967378_121967480_FN143079	*	1	102,	0,	Intergenic
chr11	121985095	121985356	TG_chr11_121985095_121985356_MR0-HT0559-180700-024-b12	*	1	261,	0,	Intergenic
chr11	124115382	124115535	TG_chr11_124115382_124115535_IL3-HT0619-230800-251-B10	*	1	153,	0,	Intergenic
chr11	122939546	122939758	TG_chr11_122939546_122939758_PM3-SN0020-040700-011-e11	*	1	212,	0,	Intergenic
chr11	123442077	123442498	TG_chr11_123442077_123442498_CL79887Contig1	*	1	421,	0,
chr11	122765084	122765535	TG_chr11_122765084_122765535_tk13g05.x1	*	1	451,	0,
chr11	123493557	123493740	TG_chr11_123493557_123493740_UI-H-FE1-bef-c-01-0-UI.s1	+	1	183,	0,	Intergenic
chr11	123286241	123286559	TG_chr11_123286241_123286559_MR0-GN0024-180900-007-d02	*	1	318,	0,	Intergenic
chr11	124144277	124144376	TG_chr11_124144277_124144376_ol54e09.s1	+	1	99,	0,	Intergenic
chr11	123444823	123444971	TG_chr11_123444823_123444971_RC1-UT0033-021100-018-c05	*	1	148,	0,
chr11	123002623	123003056	TG_chr11_123002623_123003056_AJ710168	*	1	433,	0,
chr11	121530243	121530380	TG_chr11_121530243_121530380_IL3-ET0111-211100-336-E03	*	1	137,	0,	Intergenic
chr11	122234063	122234445	TG_chr11_122234063_122234445_RC3-GN0042-170800-022-b12	*	1	382,	0,	Intergenic
chr11	121582478	121582622	TG_chr11_121582478_121582622_CL58540Contig1	*	1	144,	0,	Intergenic
chr11	121500453	121500866	TG_chr11_121500453_121500853_AV693240	*	2	167,191,	0,222,
chr11	121917214	121917495	TG_chr11_121917214_121917495_CL46558Contig1	*	1	281,	0,	Intergenic
chr11	123495727	123496150	TG_chr11_123495727_123496150_CL75226Contig1	+	1	423,	0,	Intergenic
chr11	123592659	123592765	TG_chr11_123592659_123592759_FN090157	*	1	106,	0,	Intergenic
chr11	121926856	121927403	TG_chr11_121926856_121927403_DB301858	-	1	547,	0,	Intergenic
chr11	121963925	121964537	TG_chr11_121963925_121964537_CL71121Contig1	+	1	612,	0,	Intergenic
chr11	123950196	123950850	TG_chr11_123950196_123950841_DA833324	+	1	654,	0,	Intergenic
chr11	121492035	121492134	TG_chr11_121492035_121492134_FN151444	*	1	99,	0,
chr11	122635179	122635731	TG_chr11_122635179_122635731_CL30313Contig1	*	1	552,	0,
chr11	123236464	123236811	TG_chr11_123236464_123236811_PM4-GN0497-140301-011-g05	*	1	347,	0,	Intergenic
chr11	122622598	122622706	TG_chr11_122622598_122622706_3'EST-NCD15-005	*	1	108,	0,
chr11	122928217	122928423	TG_chr11_122928217_122928414_TH683	*	1	206,	0,
chr11	123501267	123501496	TG_chr11_123501267_123501496_PM4-NN0090-240900-005-b03	*	1	229,	0,
chr11	122819947	122820054	TG_chr11_122819947_122820054_QV0-CT0383-150200-116-g06	*	1	107,	0,
chr11	122101146	122101321	TG_chr11_122101146_122101321_IL2-NT0102-280700-115-H06	*	1	175,	0,	Intergenic
chr11	123035328	123035575	TG_chr11_123035328_123035575_zr80e03.s1	*	1	247,	0,
chr11	121481961	121482565	TG_chr11_121481961_121482565_CL68122Contig1	*	1	604,	0,
chr11	120344939	120345273	TG_chr11_120344939_120345273_yr24h10.r1	*	1	334,	0,
chr11	120261614	120262210	TG_chr11_120261614_120262210_MCF7RNAL24O22TR	*	1	596,	0,
chr11	120290716	120291132	TG_chr11_120290716_120291134_ze28e06.r1	*	1	416,	0,
chr11	120234355	120234528	TG_chr11_120234364_120234528_MR4-MT0255-300301-209-d07	*	1	173,	0,
chr11	121439472	121439664	TG_chr11_121439472_121439664_QV1-MT0132-061100-447-f07_1	*	1	192,	0,
chr11	121349043	121349164	TG_chr11_121349043_121349164_PM2-EN0061-161100-001-c07_1	*	1	121,	0,
chr11	120906133	120906561	TG_chr11_120906133_120906561_DKFZp686F0450_r1	*	1	428,	0,
chr6	160211516	160211572	TG_chr11_120907666_120908269_AV656211	*	1	56,	0,
chr11	120907667	120908269	TG_chr11_120907666_120908269_AV656211	*	1	602,	0,
chr11	120333258	120333446	TG_chr11_120333258_120333446_HHAGE046693	*	1	188,	0,
chr11	120242935	120243294	TG_chr11_120242935_120243294_MR0-BT0248-040100-201-c08	*	1	359,	0,
chr11	120211113	120211672	TG_chr11_120211113_120211672_DKFZp686G05249_r1	*	1	559,	0,
chr11	120842988	120843231	TG_chr11_120842988_120843231_ah58e06.s1	*	1	243,	0,
chr11	120304736	120304978	TG_chr11_120304736_120304968_CM0-CN0161-260301-802-d06	*	1	242,	0,
chr11	121451987	121452323	TG_chr11_121451987_121452323_EST180647	*	1	336,	0,
chr11	118801120	118801258	TG_chr11_118801120_118801258_D63748	*	1	138,	0,	Intergenic
chr11	120337454	120337969	TG_chr11_120337454_120337969_PM0-HT0913-250501-018-c11	*	1	515,	0,
chr11	118958693	118959368	TG_chr11_118958693_118959013_yf08d02.r1	*	2	325,23,	0,652,
chr11	118565325	118565835	TG_chr11_118565325_118565835_DB336446	+	1	510,	0,	Intergenic
chr11	120329530	120329770	TG_chr11_120329530_120329770_QV0-BN0146-220700-315-h08	*	1	240,	0,
chr11	119591670	119591984	TG_chr11_119591675_119591993_PM3-KT0044-120101-010-e06	*	1	314,	0,
chr11	120222925	120223316	TG_chr11_120222926_120223316_DKFZp313E0730_r1	*	1	391,	0,
chr11	118658427	118658714	TG_chr11_118658427_118658714_qd71d07.x1	*	1	287,	0,
[truncated: 85,597 more rows]

## Sheet: Mouse ncRNAs (mm9)
Chromosome	Start	End	ncRNA ID	Strand (* unknown)	Number of exons	Length of exons	Start positions of exons	Is intergenic?
chr11	102024649	102024751	TG_chr11_102024649_102024751_gi|86581610|gb|DY245966.1|DY245966	*	1	102,	0,	Intergenic
chr11	98634068	98634713	TG_chr11_98634072_98634713_gi|16444083|gb|BB525079.2|BB525079	*	1	645,	0,
chr11	101028101	101028797	TG_chr11_101028123_101028797_CL56003Contig1	*	1	696,	0,
chr11	102331813	102332177	TG_chr11_102331818_102332177_gi|4615961|gb|AI606794.1|AI606794	-	1	364,	0,	Intergenic
chr11	102395873	102396548	TG_chr11_102395873_102396548_gi|27140539|gb|BY727412.1|BY727412	*	1	675,	0,
chr11	101476763	101477009	TG_chr11_101476763_101477009_gi|49911106|gb|CR518554.1|CR518554	*	1	246,	0,
chr11	99671989	99683363	TG_chr11_99671989_99672242_gi|2282670|gb|AA536677.1|AA536677	*	2	253,17,	0,11357,
chr11	100889573	100890232	TG_chr11_100889577_100890232_CL50855Contig1	*	1	659,	0,
chr11	98140666	98140791	TG_chr11_98140666_98140791_gi|20322885|gb|AU257856.1|AU257856	-	1	125,	0,	Intergenic
chr11	100482200	100482575	TG_chr11_100482200_100482575_gi|31480535|gb|BM222190.2|BM222190	+	1	375,	0,	Intergenic
chr11	102389792	102390254	TG_chr11_102389792_102390256_CL60684Contig1	*	1	462,	0,
chr11	102237935	102238277	TG_chr11_102237935_102238277_gi|26395901|gb|BY215174.1|BY215174	+	1	342,	0,	Intergenic
chr11	99336061	99336186	TG_chr11_99336061_99336186_gi|119349227|gb|EH111467.1|EH111467	-	1	125,	0,	Intergenic
chr11	102370546	102371143	TG_chr11_102370546_102371143_gi|24429238|gb|BU925355.1|BU925355	*	1	597,	0,
chr11	99251829	99252169	TG_chr11_99251829_99252169_gi|26193743|gb|BY083620.1|BY083620	+	1	340,	0,	Intergenic
chr11	101492933	101493175	TG_chr11_101492933_101493175_gi|25085110|gb|CA542523.1|CA542523	*	1	242,	0,
chr11	99039648	99039923	TG_chr11_99039648_99039923_gi|49909972|gb|CR517638.1|CR517638	+	1	275,	0,	Intergenic
chr11	101147269	101147710	TG_chr11_101147269_101147710_gi|16957193|gb|BB788697.1|BB788697	*	1	441,	0,
chr11	100682024	100682307	TG_chr11_100682022_100682307_gi|8814344|gb|BB158414.1|BB158414	*	1	283,	0,
chr11	100483280	100483537	TG_chr11_100483280_100483537_gi|4513001|gb|AI561656.1|AI561656	+	1	257,	0,	Intergenic
chr11	98658567	98659424	TG_chr11_98658567_98659424_CL31289Contig1	*	1	857,	0,
chr11	99980248	99980357	TG_chr11_99980248_99980357_gi|119347917|gb|EH110157.1|EH110157	*	1	109,	0,
chr11	101747551	101752463	TG_chr11_101747551_101752463_gi|1768019|gb|AA184243.1|AA184243	*	2	107,244,	0,4668,
chr11	101440614	101440958	TG_chr11_101440614_101440958_gi|3719875|gb|AI173733.1|AI173733	*	1	344,	0,
chr11	98322697	98322812	TG_chr11_98322697_98322812_gi|2855997|gb|AA793042.1|AA793042	-	1	115,	0,	Intergenic
chr11	99772495	99774988	TG_chr11_99772495_99774990_gi|49907543|gb|CR515716.1|CR515716	+	2	77,268,	0,2225,	Intergenic
chr11	99084462	99085107	TG_chr11_99084462_99085107_gi|16494895|gb|BB661116.1|BB661116	*	1	645,	0,
chr11	101871275	101871658	TG_chr11_101871272_101871658_gi|25580144|gb|CA751593.1|CA751593	*	1	383,	0,
chr11	98662602	98663200	TG_chr11_98662602_98663200_gi|25040893|gb|CA526839.1|CA526839	*	1	598,	0,
chr11	101304235	101304576	TG_chr11_101304235_101304576_gi|6556667|gb|AW227302.1|AW227302	*	1	341,	0,
chr11	98765906	98766199	TG_chr11_98765906_98766199_gi|11519381|gb|BF453212.1|BF453212	*	1	293,	0,
chr11	99946632	99947294	TG_chr11_99946632_99947294_gi|16214815|gb|BB003858.2|BB003858	*	1	662,	0,
chr11	100074433	100074780	TG_chr11_100074433_100074780_CL35756Contig1	+	1	347,	0,	Intergenic
chr11	100883630	100884418	TG_chr11_100883630_100884418_CL40798Contig1	*	1	788,	0,
chr11	98301482	98301574	TG_chr11_98301482_98301575_gi|15443892|gb|BI556578.1|BI556578	+	1	92,	0,	Intergenic
chr11	101696178	101696351	TG_chr11_101696178_101696351_gi|41344786|gb|CK623900.1|CK623900	+	1	173,	0,	Intergenic
chr11	98115358	98115886	TG_chr11_98115358_98115886_gi|47440398|gb|CN673947.1|CN673947	+	1	528,	0,	Intergenic
chr11	100184050	100184162	TG_chr11_100184050_100184162_gi|2856742|gb|AA793787.1|AA793787	+	1	112,	0,	Intergenic
chr11	100593783	100594336	TG_chr11_100593783_100594336_gi|25109930|gb|CA565259.1|CA565259	*	1	553,	0,
chr11	101475018	101475560	TG_chr11_101475018_101475560_gi|47448652|gb|CN682201.1|CN682201	*	1	542,	0,
chr11	100009869	100009979	TG_chr11_100009869_100009979_gi|22861819|gb|BQ829764.1|BQ829764	-	1	110,	0,	Intergenic
chr11	100755802	100756025	TG_chr11_100755802_100756025_gi|6281442|gb|AV316024.1|AV316024	*	1	223,	0,
chr11	99093881	99094051	TG_chr11_99093881_99094051_gi|24546885|gb|CA328787.1|CA328787	+	1	170,	0,	Intergenic
chr11	99254697	99255394	TG_chr11_99254697_99255394_gi|15716683|gb|BI739670.1|BI739670	+	1	697,	0,	Intergenic
chr11	100913460	100913617	TG_chr11_100913460_100913617_gi|38162562|gb|CF895513.1|CF895513	*	1	157,	0,
chr11	98108723	98108956	TG_chr11_98108723_98108956_gi|8188457|gb|BB017170.1|BB017170	*	1	233,	0,
chr11	100376703	100377144	TG_chr11_100376703_100377144_gi|27341989|gb|CA890440.1|CA890440	*	1	441,	0,
chr11	100774170	100774304	TG_chr11_100774170_100774304_gi|47427651|gb|CN661200.1|CN661200	*	1	134,	0,
chr11	101303795	101304082	TG_chr11_101303795_101304082_gi|11457187|gb|BB566295.1|BB566295	*	1	287,	0,
chr11	101075292	101075874	TG_chr11_101075292_101075874_gi|40351759|gb|CK385829.1|CK385829	*	1	582,	0,
chr11	102275752	102276094	TG_chr11_102275752_102276094_CL50405Contig1	-	1	342,	0,	Intergenic
chr11	102355744	102355976	TG_chr11_102355744_102355976_gi|23834617|gb|BU787231.1|BU787231	*	1	232,	0,
chr11	100778501	100778973	TG_chr11_100778501_100778973_CL60544Contig1	*	1	472,	0,
chr11	100477727	100478147	TG_chr11_100477727_100478147_CL60559Contig1	*	1	420,	0,
chr11	102345128	102345296	TG_chr11_102345128_102345296_gi|1739356|gb|AA163347.1|AA163347	*	1	168,	0,
chr11	102055742	102056202	TG_chr11_102055742_102056202_gi|15709776|gb|BI732763.1|BI732763	-	1	460,	0,	Intergenic
chr11	99453579	99453693	TG_chr11_99453579_99453693_gi|4723173|gb|AI644698.1|AI644698	+	1	114,	0,	Intergenic
chr11	102396794	102397158	TG_chr11_102396791_102397160_gi|76269933|gb|CJ159446.1|CJ159446	*	1	364,	0,
chr11	102119517	102119941	TG_chr11_102119517_102119941_CL49963Contig1	*	1	424,	0,
chr11	98733480	98733826	TG_chr11_98733480_98733826_gi|119349093|gb|EH111333.1|EH111333	*	1	346,	0,
chr11	98112656	98113380	TG_chr11_98112656_98113380_CL27081Contig1	*	1	724,	0,
chr11	98714490	98715009	TG_chr11_98714490_98715009_CL35146Contig1	+	1	519,	0,	Intergenic
chr11	100259435	100263555	TG_chr11_100262819_100263555_gi|26428876|gb|BY247364.1|BY247364	+	3	16,163,137,	0,3387,3983,	Intergenic
chr11	102226380	102226548	TG_chr11_102226387_102226548_gi|26391594|gb|BY211010.1|BY211010	*	1	168,	0,
chr11	101188588	101188973	TG_chr11_101188588_101188973_gi|3680568|gb|AI152099.1|AI152099	*	1	385,	0,
chr11	100437124	100437560	TG_chr11_100437124_100437562_gi|76246620|gb|CJ146292.1|CJ146292	*	1	436,	0,
chr11	101419065	101419223	TG_chr11_101419065_101419223_gi|21468711|gb|BQ565394.1|BQ565394	*	1	158,	0,
chr11	100664389	100664599	TG_chr11_100664389_100664599_gi|11485099|gb|BB588555.1|BB588555	*	1	210,	0,
chr11	100323522	100323845	TG_chr11_100323522_100323845_gi|34592955|gb|CF540432.1|CF540432	-	1	323,	0,	Intergenic
chr11	98112063	98112360	TG_chr11_98112063_98112360_gi|8780718|gb|BB126381.1|BB126381	*	1	297,	0,
chr11	98815088	98815497	TG_chr11_98815088_98815497_gi|76499805|gb|CJ274707.1|CJ274707	*	1	409,	0,
chr11	100720327	100720467	TG_chr11_100720327_100720467_gi|12555051|gb|BG072482.1|BG072482	+	1	140,	0,	Intergenic
chr11	101634577	101634687	TG_chr11_101634577_101634687_gi|10655378|gb|BE983812.1|BE983812	*	1	110,	0,
chr11	98843071	98843360	TG_chr11_98843071_98843360_gi|49908194|gb|CR516227.1|CR516227	-	1	289,	0,	Intergenic
chr11	102023811	102023914	TG_chr11_102023811_102023914_gi|20315794|gb|AU254220.1|AU254220	+	1	103,	0,	Intergenic
chr11	100471559	100471702	TG_chr11_100471560_100471702_gi|119349979|gb|EH112219.1|EH112219	*	1	143,	0,
chr11	101347374	101347595	TG_chr11_101347376_101347595_CL36821Contig1	-	1	221,	0,	Intergenic
chr11	99083513	99083660	TG_chr11_99083514_99083660_gi|22862624|gb|BQ830556.1|BQ830556	*	1	147,	0,
chr11	98322204	98322441	TG_chr11_98322208_98322441_CL37755Contig1	-	1	237,	0,	Intergenic
chr11	98926163	98926376	TG_chr11_98926163_98926376_gi|8801491|gb|BB146554.1|BB146554	+	1	213,	0,	Intergenic
chr11	98672905	98673317	TG_chr11_98672905_98673317_gi|2744470|gb|AA726763.1|AA726763	*	1	412,	0,
chr11	101435634	101435751	TG_chr11_101435634_101435751_gi|6514785|gb|AW208845.1|AW208845	*	1	117,	0,
chr11	100290670	100290835	TG_chr11_100290668_100290835_gi|8868824|gb|BB203871.1|BB203871	*	1	165,	0,
chr11	54355546	54356118	TG_chr11_54355546_54356118_CL62548Contig1	*	1	572,	0,
chr11	49526443	49527511	TG_chr11_49526443_49527511_CL52520Contig1	+	1	1068,	0,	Intergenic
chr11	50774660	50774855	TG_chr11_50774660_50774855_gi|2537229|gb|AA266697.1|AA266697	*	1	195,	0,	Intergenic
chr11	50619650	50619851	TG_chr11_50619650_50619851_gi|2503178|gb|AA616041.1|AA616041	+	1	201,	0,	Intergenic
chr11	53194403	53194605	TG_chr11_53194392_53194605_gi|8933351|gb|BB240605.1|BB240605	*	1	202,	0,
chr11	52184493	52184833	TG_chr11_52184493_52184833_gi|4513462|gb|AI562117.1|AI562117	*	1	340,	0,
chr11	53000889	53001095	TG_chr11_53000893_53001095_CL31852Contig1	+	1	206,	0,	Intergenic
chr11	53101878	53102171	TG_chr11_53101878_53102171_gi|2670891|gb|AA684305.1|AA684305	*	1	293,	0,
chr11	51671031	51671133	TG_chr11_51671031_51671133_gi|56894124|gb|CX238832.1|CX238832	-	1	102,	0,	Intergenic
chr11	49888405	49888853	TG_chr11_49888405_49888853_gi|26887002|gb|BY552623.1|BY552623	*	1	448,	0,
chr11	51077473	51077779	TG_chr11_51077473_51077779_CL47078Contig1	*	1	306,	0,
chr11	54306141	54306534	TG_chr11_54306141_54306534_CL41604Contig1	*	1	393,	0,
chr11	49794206	49794496	TG_chr11_49794206_49794496_gi|8852897|gb|BB192278.1|BB192278	-	1	290,	0,	Intergenic
chr11	51520032	51520253	TG_chr11_51520032_51520253_gi|40109028|gb|BG075722.2|BG075722	*	1	221,	0,
chr11	53208254	53208642	TG_chr11_53208254_53208642_CL51794Contig1	*	1	388,	0,
chr11	51943330	51943902	TG_chr11_51943330_51943893_gi|13053666|gb|BG293725.1|BG293725	+	1	572,	0,	Intergenic
chr11	52922003	52922178	TG_chr11_52922003_52922178_gi|31554989|gb|BM117825.2|BM117825	*	1	175,	0,
chr11	51140151	51140283	TG_chr11_51140151_51140283_gi|2537235|gb|AA266694.1|AA266694	*	1	132,	0,
chr11	53207498	53207807	TG_chr11_53207498_53207807_gi|20326213|gb|AU259570.1|AU259570	*	1	309,	0,
chr11	53106223	53106337	TG_chr11_53106223_53106337_gi|31586737|gb|CD539002.1|CD539002	*	1	114,	0,
chr11	51805898	51806368	TG_chr11_51805898_51806368_CL57911Contig1	*	1	470,	0,
chr11	52097273	52097799	TG_chr11_52097280_52097799_CL43705Contig1	+	1	526,	0,	Intergenic
chr11	51697652	51697755	TG_chr11_51697652_51697755_gi|3216511|gb|AI006954.1|AI006954	+	1	103,	0,	Intergenic
chr11	54410550	54411055	TG_chr11_54410550_54411058_gi|47480811|gb|CN711686.1|CN711686	*	1	505,	0,
chr11	51808169	51808398	TG_chr11_51808169_51808398_gi|9980376|gb|BE654463.1|BE654463	*	1	229,	0,
chr11	49854980	49855378	TG_chr11_49854980_49855378_CL59992Contig1	*	1	398,	0,
chr11	53107629	53107980	TG_chr11_53107629_53107980_gi|47461202|gb|CN692454.1|CN692454	*	1	351,	0,
chr11	52165535	52165697	TG_chr11_52165543_52165688_gi|2719427|gb|AA709509.1|AA709509	+	1	162,	0,	Intergenic
chr11	51090908	51091134	TG_chr11_51090908_51091134_gi|4571507|gb|AI585610.1|AI585610	*	1	226,	0,
chr11	50107078	50107238	TG_chr11_50107078_50107237_gi|20316085|gb|AU254369.1|AU254369	-	1	160,	0,	Intergenic
chr11	53111472	53111633	TG_chr11_53111472_53111633_gi|10750702|gb|BF019370.1|BF019370	*	1	161,	0,
chr11	51082333	51082941	TG_chr11_51082333_51082941_gi|16491252|gb|BB657426.1|BB657426	*	1	608,	0,
chr11	53594620	53595053	TG_chr11_53594620_53595050_gi|2625546|gb|AA666845.1|AA666845	+	1	433,	0,	Intergenic
chr11	51408461	51408903	TG_chr11_51408461_51408903_CL52673Contig1	*	1	442,	0,
chr11	53841975	53842326	TG_chr11_53841975_53842326_gi|26069100|gb|BY008851.1|BY008851	-	1	351,	0,	Intergenic
chr11	49686434	49686534	TG_chr11_49686434_49686534_gi|22934367|gb|BU551506.1|BU551506	*	1	100,	0,
chr11	53405883	53406481	TG_chr11_53405883_53406481_gi|17961374|gb|BI990364.1|BI990364	*	1	598,	0,
chr11	50553914	50554039	TG_chr11_50553914_50554039_gi|23834300|gb|BU787074.1|BU787074	*	1	125,	0,
chr11	49671111	49671709	TG_chr11_49671111_49671709_gi|25040524|gb|CA526470.1|CA526470	*	1	598,	0,
chr11	49686629	49686890	TG_chr11_49686627_49686890_gi|8957159|gb|BB260711.1|BB260711	*	1	261,	0,
chr11	54313019	54313331	TG_chr11_54313019_54313331_gi|26496304|gb|BY305967.1|BY305967	*	1	312,	0,
chr11	53083633	53084350	TG_chr11_53083633_53084351_gi|16399130|gb|BB667681.1|BB667681	*	1	717,	0,
chr11	53186985	53187373	TG_chr11_53186985_53187373_gi|16985249|gb|BB812620.1|BB812620	*	1	388,	0,
chr11	50092598	50092949	TG_chr11_50092598_50092949_gi|15338536|gb|BI499192.1|BI499192	*	1	351,	0,
chr11	50048484	50048605	TG_chr11_50048484_50048605_gi|4614385|gb|AI605228.1|AI605228	*	1	121,	0,
chr11	51395381	51396049	TG_chr11_51395381_51396039_CL21240Contig1	*	1	668,	0,
chr11	50880159	50880283	TG_chr11_50880159_50880283_gi|2537231|gb|AA266690.1|AA266690	*	1	124,	0,
chr11	51077884	51078277	TG_chr11_51077884_51078277_gi|76546921|gb|CJ322726.1|CJ322726	*	1	393,	0,
chr11	54046242	54046530	TG_chr11_54046242_54046530_gi|4401089|gb|AI503238.1|AI503238	+	1	288,	0,	Intergenic
chr11	51419646	51419780	TG_chr11_51419646_51419780_gi|17120078|gb|BM125526.1|BM125526	*	1	134,	0,
chr11	49852542	49852980	TG_chr11_49852542_49852980_gi|26137208|gb|BY031765.1|BY031765	*	1	438,	0,
chr11	51219856	51220455	TG_chr11_51219856_51220455_gi|17949704|gb|BG802811.1|BG802811	*	1	599,	0,
chr11	51068300	51068693	TG_chr11_51068300_51068693_gi|26694851|gb|BY422889.1|BY422889	*	1	393,	0,
chr11	51803763	51803892	TG_chr11_51803763_51803892_gi|86581906|gb|DY246262.1|DY246262	*	1	129,	0,
chr11	54309537	54309776	TG_chr11_54309537_54309776_gi|75958288|gb|DT928399.1|DT928399	*	1	239,	0,
chr11	54260495	54260691	TG_chr11_54260482_54260691_gi|86581084|gb|DY245440.1|DY245440	*	1	196,	0,
chr11	53485157	53485680	TG_chr11_53485157_53485680_gi|2721918|gb|AA712000.1|AA712000	*	1	523,	0,
chr11	53222908	53223380	TG_chr11_53222908_53223380_CL58336Contig1	*	1	472,	0,
chr11	49922196	49922371	TG_chr11_49922196_49922371_gi|27794543|gb|CB056256.1|CB056256	-	1	175,	0,	Intergenic
chr11	54368261	54368883	TG_chr11_54368261_54368883_gi|21454074|gb|BQ553186.1|BQ553186	*	1	622,	0,
chr11	53190004	53190419	TG_chr11_53190004_53190419_gi|76238095|gb|CJ137767.1|CJ137767	*	1	415,	0,
chr11	49661998	49662554	TG_chr11_49661998_49662554_gi|9975560|gb|BE649736.1|BE649736	*	1	556,	0,
chr11	52199892	52200094	TG_chr11_52199892_52200094_gi|1807762|gb|AA210524.1|AA210524	*	1	202,	0,
chr11	54335251	54335614	TG_chr11_54335251_54335614_gi|49915343|gb|CR521863.1|CR521863	-	1	363,	0,	Intergenic
chr11	51802999	51803718	TG_chr11_51802999_51803721_CL35488Contig1	*	1	719,	0,
chr11	50762179	50762937	TG_chr11_50762179_50762937_CL13174Contig1	+	1	758,	0,	Intergenic
chr11	53378119	53378477	TG_chr11_53378119_53378477_gi|27014989|gb|BY653897.1|BY653897	+	1	358,	0,	Intergenic
chr11	53382497	53382816	TG_chr11_53382497_53382816_gi|4513107|gb|AI561762.1|AI561762	*	1	319,	0,
chr11	53505448	53505649	TG_chr11_53505448_53505649_gi|26600994|gb|BY371506.1|BY371506	*	1	201,	0,
chr11	54340497	54340929	TG_chr11_54340497_54340929_CL62379Contig1	*	1	432,	0,
chr11	51089979	51090408	TG_chr11_51089979_51090408_gi|47589935|gb|BP427861.1|BP427861	*	1	429,	0,
chr11	51810122	51810332	TG_chr11_51810122_51810332_CL43000Contig1	*	1	210,	0,
chr11	53108013	53108600	TG_chr11_53108013_53108600_gi|47437892|gb|CN671441.1|CN671441	*	1	587,	0,
chr11	51808760	51809059	TG_chr11_51808760_51809059_gi|5301232|gb|AV119081.1|AV119081	*	1	299,	0,
chr11	51228693	51229407	TG_chr11_51228693_51229407_CL41084Contig1	*	1	714,	0,
chr11	51084300	51084917	TG_chr11_51084300_51084917_gi|31591296|gb|CD543561.1|CD543561	*	1	617,	0,
chr11	51868620	51869038	TG_chr11_51868620_51869038_gi|26899200|gb|BY564018.1|BY564018	*	1	418,	0,
chr11	51217991	51218633	TG_chr11_51217991_51218633_gi|16454005|gb|BB613376.1|BB613376	*	1	642,	0,
chr11	49692394	49693145	TG_chr11_49692394_49693145_gi|31141417|gb|CD349902.1|CD349902	*	1	751,	0,
chr11	51897961	51903277	TG_chr11_51903089_51903277_gi|8187052|gb|BB016044.1|BB016044	*	2	31,186,	0,5130,
chr11	50091743	50091885	TG_chr11_50091743_50091885_gi|86579773|gb|DY244129.1|DY244129	*	1	142,	0,
chr11	51807069	51807531	TG_chr11_51807069_51807531_CL25551Contig1	*	1	462,	0,
chr11	50105883	50106454	TG_chr11_50105883_50106454_gi|2516324|gb|C75994.1|C75994	-	1	571,	0,	Intergenic
chr11	49524259	49524809	TG_chr11_49524259_49524809_CL34997Contig1	*	1	550,	0,
chr11	86876748	86877399	TG_chr11_86876748_86877399_gi|27169295|gb|BY743311.1|BY743311	*	1	651,	0,
chr11	84281725	84281836	TG_chr11_84281725_84281836_gi|33263634|gb|CF154085.1|CF154085	*	1	111,	0,
chr11	84680628	84680728	TG_chr11_84680628_84680728_gi|5491643|gb|AI847737.1|AI847737	*	1	100,	0,
chr11	83713496	83713927	TG_chr11_83713496_83713927_CL58518Contig1	*	1	431,	0,
chr11	86922763	86923403	TG_chr11_86922763_86923403_CL19420Contig1	*	1	640,	0,
chr11	84130987	84131371	TG_chr11_84130987_84131371_gi|26695955|gb|BY423502.1|BY423502	*	1	384,	0,
chr11	85003572	85004324	TG_chr11_85003572_85004324_gi|41361043|gb|CK635177.1|CK635177	-	1	752,	0,	Intergenic
chr11	85480681	85480784	TG_chr11_85480681_85480784_gi|10650282|gb|BE981309.1|BE981309	*	1	103,	0,
chr11	84685069	84685235	TG_chr11_84685079_84685235_gi|26885303|gb|BY550924.1|BY550924	-	1	166,	0,	Intergenic
chr11	84274195	84274710	TG_chr11_84274195_84274710_gi|75903974|gb|DT923493.1|DT923493	*	1	515,	0,
chr11	86591484	86591783	TG_chr11_86591484_86591783_gi|2591854|gb|AA655700.1|AA655700	*	1	299,	0,
chr11	84634127	84634248	TG_chr11_84634127_84634248_gi|2625930|gb|AA667229.1|AA667229	*	1	121,	0,
chr11	83663298	83663524	TG_chr11_83663296_83663524_gi|33614641|gb|BX634766.1|BX634766	-	1	226,	0,	Intergenic
chr11	84668372	84669037	TG_chr11_84668372_84669037_gi|15706957|gb|BI729944.1|BI729944	*	1	665,	0,
chr11	84665333	84665751	TG_chr11_84665333_84665751_CL37010Contig1	*	1	418,	0,
chr11	83990883	83991494	TG_chr11_83990890_83991494_gi|75884997|gb|DT904511.1|DT904511	*	1	611,	0,	Intergenic
chr11	85594511	85594759	TG_chr11_85594511_85594759_gi|47485642|gb|CN716257.1|CN716257	*	1	248,	0,
chr11	84671431	84671782	TG_chr11_84671431_84671782_gi|49905339|gb|CR513941.1|CR513941	*	1	351,	0,
chr11	85428324	85428534	TG_chr11_85428324_85428534_gi|47590491|gb|BP428407.1|BP428407	*	1	210,	0,
chr11	85455124	85455797	TG_chr11_85455124_85455797_gi|38162647|gb|CF895598.1|CF895598	*	1	673,	0,
chr11	83775904	83776408	TG_chr11_83775904_83776408_gi|8185481|gb|AW989958.1|AW989958	*	1	504,	0,
chr11	87022427	87022833	TG_chr11_87022427_87022833_gi|14132451|gb|BG796881.1|BG796881	*	1	406,	0,
chr11	86409642	86410286	TG_chr11_86409642_86410286_gi|27796518|gb|CB058231.1|CB058231	*	1	644,	0,
chr11	86763631	86764036	TG_chr11_86763631_86764036_CL38483Contig1	*	1	405,	0,
chr11	86563618	86564173	TG_chr11_86563618_86564173_CL59194Contig1	*	1	555,	0,
chr11	83826142	83826748	TG_chr11_83826142_83826748_gi|47453118|gb|CN686672.1|CN686672	*	1	606,	0,
chr11	84085491	84086014	TG_chr11_84085491_84086014_gi|19393333|gb|BM934181.1|BM934181	*	1	523,	0,
chr11	86766369	86766642	TG_chr11_86766369_86766642_gi|47474106|gb|CN705357.1|CN705357	*	1	273,	0,
chr11	84679465	84680383	TG_chr11_84679465_84680383_CL29320Contig1	*	1	918,	0,
chr11	84046212	84046393	TG_chr11_84046212_84046393_gi|27432742|gb|CA944262.1|CA944262	*	1	181,	0,
chr11	84281317	84281649	TG_chr11_84281317_84281649_gi|33267149|gb|CF157600.1|CF157600	*	1	332,	0,
chr11	86927523	86927833	TG_chr11_86927531_86927833_gi|8889304|gb|BB220692.1|BB220692	*	1	310,	0,
chr11	86902656	86902776	TG_chr11_86902656_86902776_gi|10663431|gb|BE987752.1|BE987752	*	1	120,	0,
chr11	86565124	86565500	TG_chr11_86565124_86565500_gi|17098424|gb|BB856970.1|BB856970	*	1	376,	0,
chr11	86383740	86383987	TG_chr11_86383740_86383989_gi|37640768|gb|CF744428.1|CF744428	+	1	247,	0,	Intergenic
chr11	84653136	84653479	TG_chr11_84653136_84653482_gi|26316895|gb|BY180249.1|BY180249	*	1	343,	0,
chr11	85473485	85473983	TG_chr11_85473485_85473983_gi|25085170|gb|CA542576.1|CA542576	*	1	498,	0,
chr11	84196229	84197374	TG_chr11_84196229_84197374_CL30031Contig1	*	1	1145,	0,
chr11	84722852	84722961	TG_chr11_84722852_84722961_gi|56865602|gb|CX210310.1|CX210310	*	1	109,	0,
chr11	85445408	85445939	TG_chr11_85445408_85445939_CL20301Contig1	*	1	531,	0,
chr11	85453623	85454192	TG_chr11_85453623_85454192_CL63966Contig1	*	1	569,	0,
chr11	86624941	86625243	TG_chr11_86624941_86625243_gi|26395106|gb|BY214390.1|BY214390	-	1	302,	0,	Intergenic
chr11	86566323	86566714	TG_chr11_86566323_86566714_gi|76053215|gb|CJ056178.1|CJ056178	*	1	391,	0,
chr11	84991426	84991557	TG_chr11_84991426_84991557_gi|40015919|gb|BG081376.2|BG081376	*	1	131,	0,
chr11	86021961	86022066	TG_chr11_86021961_86022066_gi|2263117|gb|AA522372.1|AA522372	+	1	105,	0,	Intergenic
chr11	84306315	84306750	TG_chr11_84306315_84306750_gi|76049308|gb|CJ052271.1|CJ052271	*	1	435,	0,
chr11	85539785	85540307	TG_chr11_85539785_85540307_CL57461Contig1	*	1	522,	0,
chr11	85659748	85660048	TG_chr11_85659748_85660048_gi|4292629|gb|AI449813.1|AI449813	+	1	300,	0,	Intergenic
chr11	85565824	85566167	TG_chr11_85565824_85566167_gi|4275828|gb|AI429902.1|AI429902	*	1	343,	0,
chr11	85244276	85244880	TG_chr11_85244276_85244880_gi|47466744|gb|CN697995.1|CN697995	*	1	604,	0,
chr11	83828232	83828768	TG_chr11_83828232_83828768_CL39915Contig1	*	1	536,	0,
chr11	85305796	85306162	TG_chr11_85305796_85306162_gi|27055185|gb|BY672410.1|BY672410	*	1	366,	0,
chr11	86023107	86023947	TG_chr11_86023107_86023947_CL29855Contig1	+	1	840,	0,	Intergenic
chr11	86124877	86125475	TG_chr11_86124877_86125475_CL54024Contig1	*	1	598,	0,
chr11	86348842	86349577	TG_chr11_86348842_86349577_gi|126101412|gb|EL607593.1|EL607593	*	1	735,	0,
chr11	84120356	84120687	TG_chr11_84120356_84120687_CL50454Contig1	*	1	331,	0,
chr11	86769566	86769964	TG_chr11_86769566_86769958_CL50914Contig1	*	1	398,	0,
chr11	85432699	85432824	TG_chr11_85432699_85432824_gi|126100597|gb|EL606789.1|EL606789	*	1	125,	0,
chr11	85522097	85533246	TG_chr11_85522107_85522717_gi|16450820|gb|BB604842.2|BB604842	*	2	620,47,	0,11102,
chr11	85434841	85435491	TG_chr11_85434841_85435481_gi|19397111|gb|BM937959.1|BM937959	*	1	650,	0,
chr11	86356755	86357433	TG_chr11_86356755_86357433_CL60148Contig1	*	1	678,	0,
chr11	86563021	86563523	TG_chr11_86563021_86563523_CL46252Contig1	*	1	502,	0,
chr11	86472733	86472911	TG_chr11_86472733_86472911_gi|47484322|gb|CN714932.1|CN714932	*	1	178,	0,
chr11	85532924	85533544	TG_chr11_85532924_85533544_gi|27135959|gb|BY722842.1|BY722842	*	1	620,	0,
chr11	84100853	84101363	TG_chr11_84100853_84101363_CL35102Contig1	*	1	510,	0,
chr11	84100223	84100765	TG_chr11_84100223_84100765_gi|47444207|gb|CN677756.1|CN677756	*	1	542,	0,
chr11	86937948	86938136	TG_chr11_86937946_86938130_gi|9283640|gb|BB441028.1|BB441028	-	1	188,	0,	Intergenic
chr11	86571754	86571970	TG_chr11_86571754_86571970_gi|4765897|gb|AI662314.1|AI662314	-	1	216,	0,	Intergenic
chr11	85914725	85915399	TG_chr11_85914725_85915399_CL49466Contig1	*	1	674,	0,
chr11	86979340	86979492	TG_chr11_86979345_86979492_gi|33313635|gb|CF182408.1|CF182408	*	1	152,	0,
chr11	85429818	85429988	TG_chr11_85429815_85429988_gi|11524704|gb|BF458535.1|BF458535	*	1	170,	0,
chr11	86298758	86299045	TG_chr11_86298733_86299045_gi|10675691|gb|BE993472.1|BE993472	*	1	287,	0,
chr11	86532012	86532310	TG_chr11_86532012_86532310_gi|2040687|gb|AA387742.1|AA387742	*	1	298,	0,
chr11	84348706	84349331	TG_chr11_84348706_84349331_gi|9061228|gb|BB349400.1|BB349400	-	2	17,245,	0,380,	Intergenic
chr11	86045590	86045880	TG_chr11_86045590_86045880_gi|8813057|gb|BB157127.1|BB157127	*	1	290,	0,
chr11	86579592	86580059	TG_chr11_86579592_86580059_gi|4765820|gb|AI662237.1|AI662237	-	1	467,	0,	Intergenic
chr11	85023932	85024127	TG_chr11_85023932_85024127_gi|49909803|gb|CR517505.1|CR517505	*	1	195,	0,
chr11	83857780	83858080	TG_chr11_83857780_83858080_CL29168Contig1	+	1	300,	0,	Intergenic
chr11	86624184	86624299	TG_chr11_86624184_86624299_gi|3124583|gb|AA958353.1|AA958353	-	1	115,	0,	Intergenic
chr11	83797267	83797523	TG_chr11_83797267_83797523_gi|47451779|gb|CN685333.1|CN685333	*	1	256,	0,
chr11	86679522	86680192	TG_chr11_86679522_86680192_gi|16261698|gb|BB112196.2|BB112196	+	1	670,	0,	Intergenic
chr11	86074131	86074525	TG_chr11_86074131_86074527_gi|27440512|gb|CA947635.1|CA947635	+	1	394,	0,	Intergenic
chr11	84669164	84669274	TG_chr11_84669164_84669274_gi|24109745|gb|BU898538.1|BU898538	*	1	110,	0,
chr11	85565080	85565276	TG_chr11_85565080_85565276_gi|4702753|gb|AI639644.1|AI639644	*	1	196,	0,
chr11	84272014	84272121	TG_chr11_84272014_84272121_gi|31522545|gb|BM196104.2|BM196104	*	1	107,	0,
chr11	86319136	86319405	TG_chr11_86319136_86319400_gi|4303540|gb|AI447374.1|AI447374	*	1	269,	0,
chr11	87569085	87569191	TG_chr11_87569085_87569191_gi|86583552|gb|DY247909.1|DY247909	*	1	106,	0,	Intergenic
chr11	91808571	91808817	TG_chr11_91808571_91808817_gi|4765985|gb|AI662402.1|AI662402	+	1	246,	0,	Intergenic
chr11	91807609	91807999	TG_chr11_91807609_91807999_gi|26494162|gb|BY303825.1|BY303825	+	1	390,	0,	Intergenic
chr11	88017940	88018063	TG_chr11_88017940_88018063_gi|51550836|gb|CB843863.2|CB843863	*	1	123,	0,
chr11	88333598	88334411	TG_chr11_88333598_88334411_CL28706Contig1	*	1	813,	0,
chr11	88334550	88335147	TG_chr11_88334550_88335147_gi|24426775|gb|BU922913.1|BU922913	*	1	597,	0,
chr11	90129124	90129779	TG_chr11_90129124_90129779_gi|15406871|gb|BB075648.2|BB075648	*	1	655,	0,
chr11	93373754	93374170	TG_chr11_93373754_93374170_gi|26938573|gb|BY603391.1|BY603391	*	1	416,	0,
chr11	89843858	89844148	TG_chr11_89843858_89844148_gi|26803226|gb|BY468847.1|BY468847	+	1	290,	0,	Intergenic
chr11	87432022	87432702	TG_chr11_87432022_87432702_gi|16473488|gb|BB637739.1|BB637739	*	1	680,	0,
chr11	90345622	90345777	TG_chr11_90345622_90345777_gi|1810721|gb|AA212076.1|AA212076	*	1	155,	0,
chr11	90109068	90109293	TG_chr11_90109068_90109293_CL47305Contig1	-	1	225,	0,	Intergenic
chr11	88335205	88336092	TG_chr11_88335205_88336092_gi|76397523|gb|DV070225.1|DV070225	*	1	887,	0,
chr11	90529089	90529320	TG_chr11_90529089_90529320_gi|2802768|gb|AA755570.1|AA755570	*	1	231,	0,
chr11	88175805	88175939	TG_chr11_88175805_88175939_gi|17962496|gb|BI991473.1|BI991473	*	1	134,	0,
chr11	87215737	87215949	TG_chr11_87215737_87215949_gi|23692410|gb|BU744081.1|BU744081	*	1	212,	0,
chr11	91808983	91809366	TG_chr11_91808983_91809366_gi|27048818|gb|BY669356.1|BY669356	-	1	383,	0,	Intergenic
chr11	87843567	87843959	TG_chr11_87843567_87843959_gi|140581093|gb|AV482422.1|AV482422	*	1	392,	0,	Intergenic
chr11	88570237	88570799	TG_chr11_88570237_88570799_CL58284Contig1	*	1	562,	0,
chr11	89499939	89500180	TG_chr11_89499939_89500171_gi|8841844|gb|BB182761.1|BB182761	+	1	241,	0,	Intergenic
chr11	89859680	89860386	TG_chr11_89859680_89860386_CL58925Contig1	*	1	706,	0,
chr11	90228163	90228524	TG_chr11_90228163_90228524_gi|75885417|gb|DT904931.1|DT904931	*	1	361,	0,
chr11	88847583	88847715	TG_chr11_88847583_88847715_gi|6939244|gb|AW413282.1|AW413282	*	1	132,	0,
chr11	88571346	88571997	TG_chr11_88571346_88571991_CL24670Contig1	*	1	651,	0,
chr11	91280202	91280307	TG_chr11_91280203_91280307_gi|20326660|gb|AU259796.1|AU259796	+	1	105,	0,	Intergenic
chr11	87880969	87881163	TG_chr11_87880969_87881163_gi|49910595|gb|CR518131.1|CR518131	-	1	194,	0,	Intergenic
chr11	87050184	87050542	TG_chr11_87050199_87050542_gi|26489705|gb|BY299368.1|BY299368	*	1	358,	0,
chr11	88801801	88801905	TG_chr11_88801801_88801905_gi|28463211|gb|CB272888.1|CB272888	*	1	104,	0,
chr11	90434591	90435197	TG_chr11_90434591_90435197_CL41330Contig1	*	1	606,	0,
chr11	91848123	91848253	TG_chr11_91848123_91848253_gi|40011264|gb|BG078925.2|BG078925	-	1	130,	0,	Intergenic
chr11	90220563	90220664	TG_chr11_90220563_90220664_gi|75897291|gb|DT916810.1|DT916810	*	1	101,	0,
chr11	90136761	90137040	TG_chr11_90136761_90137041_gi|3234719|gb|AI020383.1|AI020383	*	1	279,	0,
chr11	87170751	87171439	TG_chr11_87170752_87171435_gi|16404246|gb|BB337396.2|BB337396	*	1	688,	0,
chr11	88200712	88201380	TG_chr11_88200709_88201380_gi|16484027|gb|BB649772.1|BB649772	*	1	668,	0,
chr11	87122098	87122479	TG_chr11_87122098_87122479_gi|17042816|gb|BB842085.1|BB842085	*	1	381,	0,
chr11	87798962	87799681	TG_chr11_87798962_87799679_CL46320Contig1	*	1	719,	0,
chr11	88362855	88363534	TG_chr11_88362855_88363534_CL39123Contig1	*	1	679,	0,
chr11	93780500	93780871	TG_chr11_93780500_93780871_gi|21650055|gb|BQ622886.1|BQ622886	*	1	371,	0,
chr11	88195183	88195284	TG_chr11_88195180_88195284_gi|20322385|gb|AU257603.1|AU257603	*	1	101,	0,
chr11	87892493	87892937	TG_chr11_87892493_87892937_gi|4767263|gb|AI663680.1|AI663680	*	1	444,	0,
chr11	93352414	93352692	TG_chr11_93352414_93352692_gi|8835742|gb|BB176659.1|BB176659	*	1	278,	0,
chr11	87515625	87518491	TG_chr11_87515623_87518491_gi|26415751|gb|BY234641.1|BY234641	*	2	138,243,	0,2623,
chr11	87514141	87514785	TG_chr11_87514141_87514785_gi|40016160|gb|BG081519.2|BG081519	*	1	644,	0,
chr11	88514763	88515128	TG_chr11_88514763_88515128_gi|6516055|gb|AW210115.1|AW210115	*	1	365,	0,
chr11	90415093	90415470	TG_chr11_90415093_90415470_gi|27032527|gb|BY661994.1|BY661994	*	1	377,	0,
chr11	90374701	90375365	TG_chr11_90374701_90375365_CL46487Contig1	*	1	664,	0,
chr11	90219028	90220335	TG_chr11_90219028_90220324_CL16982Contig1	*	1	1307,	0,
chr11	93774723	93775451	TG_chr11_93774723_93775451_CL42270Contig1	*	1	728,	0,
chr11	88683571	88684233	TG_chr11_88683571_88684233_gi|16463261|gb|BB624855.1|BB624855	+	1	662,	0,	Intergenic
chr11	93166843	93167242	TG_chr11_93166843_93167242_gi|76516611|gb|CJ292337.1|CJ292337	*	1	399,	0,
chr11	92014242	92014851	TG_chr11_92014239_92014851_gi|16390358|gb|AV273667.2|AV273667	-	1	609,	0,	Intergenic
chr11	89894037	89894297	TG_chr11_89894037_89894297_gi|4484995|gb|AI552632.1|AI552632	*	1	260,	0,
chr11	93802630	93802950	TG_chr11_93802630_93802950_gi|31598697|gb|CD550966.1|CD550966	*	1	320,	0,
chr11	90385599	90386285	TG_chr11_90385599_90386285_gi|14499736|gb|BI081406.1|BI081406	*	1	686,	0,
chr11	90410534	90410950	TG_chr11_90410534_90410950_gi|4723991|gb|AI645516.1|AI645516	*	1	416,	0,
chr11	90217876	90218063	TG_chr11_90217876_90218077_gi|5355665|gb|AV150459.1|AV150459	*	1	187,	0,
chr11	91804925	91805288	TG_chr11_91804925_91805288_gi|26493625|gb|BY303288.1|BY303288	+	1	363,	0,	Intergenic
chr11	90337809	90338347	TG_chr11_90337809_90338347_CL22331Contig1	*	1	538,	0,
chr11	90489306	90489882	TG_chr11_90489306_90489882_gi|27324215|gb|CA872666.1|CA872666	*	1	576,	0,
chr11	93190902	93191561	TG_chr11_93190900_93191561_CL59774Contig1	*	1	659,	0,
chr11	93353370	93354026	TG_chr11_93353370_93354026_gi|16269246|gb|BB169450.2|BB169450	*	1	656,	0,
chr11	87557124	87557654	TG_chr11_87557124_87557647_CL40044Contig1	+	1	530,	0,	Intergenic
chr11	87434840	87445199	TG_chr11_87434840_87435159_gi|8823038|gb|BB167097.1|BB167097	*	2	311,7,	0,10352,
chr11	93801981	93802465	TG_chr11_93801981_93802465_gi|33280539|gb|CF170990.1|CF170990	*	1	484,	0,
chr11	88479408	88479892	TG_chr11_88479408_88479892_gi|11541192|gb|BF472009.1|BF472009	*	1	484,	0,
chr11	93105196	93105626	TG_chr11_93105196_93105626_gi|26947936|gb|BY612754.1|BY612754	*	1	430,	0,
chr11	93046639	93047279	TG_chr11_93046639_93047279_gi|15409268|gb|BB170832.2|BB170832	*	1	640,	0,
chr11	93755959	93756077	TG_chr11_93755959_93756070_gi|25060867|gb|CA531644.1|CA531644	*	1	118,	0,
chr11	92876550	92876812	TG_chr11_92876550_92876812_gi|4403571|gb|AI505720.1|AI505720	+	1	262,	0,	Intergenic
chr11	90329094	90329324	TG_chr11_90329094_90329324_gi|27332421|gb|CA880872.1|CA880872	-	1	230,	0,	Intergenic
chr11	89831204	89831623	TG_chr11_89831206_89831615_gi|17005216|gb|BB826973.1|BB826973	+	1	419,	0,	Intergenic
chr11	90206550	90206718	TG_chr11_90206550_90206718_gi|21468423|gb|BQ565106.1|BQ565106	*	1	168,	0,
chr11	90508357	90509260	TG_chr11_90508357_90509260_CL24879Contig1	*	1	903,	0,
chr11	93722270	93722853	TG_chr11_93722270_93722853_CL45569Contig1	*	1	583,	0,
chr11	90389542	90389975	TG_chr11_90389542_90389975_gi|27511587|gb|CA978933.1|CA978933	*	1	433,	0,
chr11	91348116	91348492	TG_chr11_91348116_91348492_gi|27067526|gb|BY678036.1|BY678036	+	1	376,	0,	Intergenic
chr11	92970755	92971411	TG_chr11_92970755_92971411_gi|27795256|gb|CB056969.1|CB056969	*	1	656,	0,
chr11	93082060	93082705	TG_chr11_93082060_93082705_gi|27141435|gb|BY728308.1|BY728308	*	1	645,	0,
chr11	88196543	88196939	TG_chr11_88196543_88196939_gi|51549724|gb|CB842391.2|CB842391	*	1	396,	0,
chr11	88292617	88293294	TG_chr11_88292617_88293294_gi|47426598|gb|CN660147.1|CN660147	*	2	361,285,	0,392,
chr11	89888549	89889045	TG_chr11_89888549_89889045_CL43137Contig1	-	1	496,	0,	Intergenic
chr11	87421801	87421926	TG_chr11_87421801_87421926_gi|40790682|gb|CA585560.1|CA585560	*	1	125,	0,
chr11	88268604	88269040	TG_chr11_88268604_88269040_gi|7915086|gb|AW822009.1|AW822009	*	1	436,	0,
chr11	87155282	87155533	TG_chr11_87155282_87155533_gi|6280348|gb|AV314930.1|AV314930	*	1	251,	0,
chr11	93260888	93261195	TG_chr11_93260888_93261195_gi|20319080|gb|AU255902.1|AU255902	*	1	307,	0,
chr11	88317000	88317558	TG_chr11_88317000_88317558_CL49105Contig1	*	1	558,	0,
chr11	93352904	93353104	TG_chr11_93352904_93353104_gi|9000964|gb|BB300259.1|BB300259	*	1	200,	0,
chr11	92956282	92956522	TG_chr11_92956282_92956522_gi|34436635|gb|CF423934.1|CF423934	+	1	240,	0,	Intergenic
chr11	87056287	87056428	TG_chr11_87056287_87056428_gi|47589995|gb|BP427921.1|BP427921	*	1	141,	0,
chr11	92337711	92338109	TG_chr11_92337711_92338109_gi|26494924|gb|BY304587.1|BY304587	-	1	398,	0,	Intergenic
chr11	88931577	88931767	TG_chr11_88931577_88931767_gi|4623324|gb|AI614157.1|AI614157	+	1	190,	0,	Intergenic
chr11	87719043	87719618	TG_chr11_87719043_87719618_gi|40349799|gb|CK383869.1|CK383869	+	1	575,	0,	Intergenic
chr11	87170068	87170681	TG_chr11_87170068_87170681_gi|15412392|gb|BB543172.2|BB543172	*	1	613,	0,
chr11	87052751	87053346	TG_chr11_87052751_87053348_gi|16459416|gb|BB620339.1|BB620339	*	1	595,	0,
chr11	57622187	57622463	TG_chr11_57622188_57622463_CL51435Contig1	*	1	276,	0,
chr11	55049453	55049810	TG_chr11_55049453_55049812_gi|76437796|gb|CJ265900.1|CJ265900	*	1	357,	0,
chr11	59260863	59260964	TG_chr11_59260863_59260964_gi|119349535|gb|EH111775.1|EH111775	*	1	101,	0,
chr11	60693238	60693436	TG_chr11_60693238_60693436_gi|15650507|gb|BI687879.1|BI687879	+	1	198,	0,	Intergenic
chr11	58761297	58761633	TG_chr11_58761297_58761633_gi|4508240|gb|AI558002.1|AI558002	-	1	336,	0,	Intergenic
chr11	54599357	54599907	TG_chr11_54599357_54599907_CL60223Contig1	*	1	550,	0,
chr11	60609729	60610262	TG_chr11_60609729_60610262_gi|47441422|gb|CN674971.1|CN674971	*	1	533,	0,
chr11	58772851	58773334	TG_chr11_58772859_58773334_CL54529Contig1	+	1	483,	0,	Intergenic
chr11	59593368	59593477	TG_chr11_59593368_59593477_gi|56863885|gb|CX208593.1|CX208593	*	1	109,	0,
chr11	58293366	58293830	TG_chr11_58293366_58293830_CL58298Contig1	+	1	464,	0,	Intergenic
chr11	57783769	57784053	TG_chr11_57783769_57784053_gi|5155022|gb|AV055275.1|AV055275	*	1	284,	0,	Intergenic
chr11	60676732	60677251	TG_chr11_60676732_60677251_CL34273Contig1	+	1	519,	0,	Intergenic
chr11	57826035	57826255	TG_chr11_57826035_57826257_gi|33961635|gb|CF355088.1|CF355088	*	1	220,	0,
chr11	58137971	58138107	TG_chr11_58137971_58138107_gi|33961503|gb|CF355021.1|CF355021	*	1	136,	0,
chr11	57829552	57830470	TG_chr11_57829552_57830470_CL54032Contig1	*	1	918,	0,
chr11	55322307	55323207	TG_chr11_55322307_55323207_CL44868Contig1	-	1	900,	0,	Intergenic
chr11	60712175	60712550	TG_chr11_60712173_60712550_gi|119338685|gb|EH100926.1|EH100926	-	1	375,	0,	Intergenic
chr11	59021005	59021692	TG_chr11_59021005_59021687_CL44530Contig1	+	1	687,	0,	Intergenic
chr11	57854447	57854655	TG_chr11_57854444_57854655_CL60786Contig1	*	1	208,	0,
chr11	54534063	54534457	TG_chr11_54534063_54534457_gi|4297807|gb|AI450553.1|AI450553	*	1	394,	0,
chr11	60215573	60216021	TG_chr11_60215573_60216021_CL55800Contig1	*	1	448,	0,
chr11	60201339	60201766	TG_chr11_60201339_60201766_gi|7065885|gb|AW495604.1|AW495604	*	1	427,	0,
chr11	54565778	54566046	TG_chr11_54565778_54566046_gi|47460145|gb|CN691397.1|CN691397	*	1	268,	0,
chr11	60059191	60059822	TG_chr11_60059191_60059822_gi|38172457|gb|CF905408.1|CF905408	*	1	631,	0,
chr11	58799136	58799867	TG_chr11_58799136_58799853_gi|29355090|gb|CB521735.1|CB521735	*	1	731,	0,
chr11	55251883	55251993	TG_chr11_55251883_55251993_gi|2643317|gb|AA671238.1|AA671238	+	1	110,	0,	Intergenic
chr11	57877565	57877802	TG_chr11_57877565_57877802_gi|47484484|gb|CN715099.1|CN715099	+	1	237,	0,	Intergenic
chr11	55316643	55316865	TG_chr11_55316643_55316865_CL44882Contig1	+	1	222,	0,	Intergenic
chr11	60206006	60206161	TG_chr11_60206006_60206161_gi|1755597|gb|AA174411.1|AA174411	*	1	155,	0,
chr11	54713349	54713468	TG_chr11_54713349_54713468_gi|126100052|gb|EL606255.1|EL606255	*	1	119,	0,	Intergenic
chr11	54680725	54681209	TG_chr11_54680725_54681209_CL23755Contig1	*	1	484,	0,
chr11	58146815	58147635	TG_chr11_58146815_58147625_CL43437Contig1	*	1	820,	0,
chr11	58017663	58018105	TG_chr11_58017663_58018105_CL36912Contig1	*	1	442,	0,
chr11	58005533	58005891	TG_chr11_58005533_58005891_CL36044Contig1	+	1	358,	0,	Intergenic
chr11	59510832	59511820	TG_chr11_59510832_59511820_CL44523Contig1	*	1	988,	0,
chr11	59649108	59649397	TG_chr11_59649108_59649397_gi|2075120|gb|AA414993.1|AA414993	*	1	289,	0,
chr11	58143179	58143752	TG_chr11_58143179_58143752_CL44357Contig1	*	1	573,	0,
chr11	58468722	58469113	TG_chr11_58468722_58469113_gi|49911523|gb|CR518853.1|CR518853	+	1	391,	0,	Intergenic
chr11	59320840	59321296	TG_chr11_59320840_59321296_gi|3100004|gb|AA940460.1|AA940460	+	1	456,	0,	Intergenic
chr11	57955976	57956484	TG_chr11_57955976_57956484_CL58545Contig1	*	1	508,	0,
chr11	55005219	55005453	TG_chr11_55005219_55005453_gi|6241608|gb|AV254149.1|AV254149	+	1	234,	0,	Intergenic
chr11	55918650	55918847	TG_chr11_55918650_55918847_gi|3066932|gb|AA920153.1|AA920153	-	1	197,	0,	Intergenic
chr11	57896348	57896786	TG_chr11_57896348_57896786_gi|40017093|gb|BG082028.2|BG082028	-	1	438,	0,	Intergenic
chr11	58766086	58766318	TG_chr11_58766086_58766316_gi|4284932|gb|AI448725.1|AI448725	-	1	232,	0,	Intergenic
chr11	58797774	58798200	TG_chr11_58797774_58798201_gi|26136474|gb|BY031031.1|BY031031	*	1	426,	0,
chr11	58205209	58205878	TG_chr11_58205209_58205878_gi|16397753|gb|AV369476.2|AV369476	-	1	669,	0,	Intergenic
chr11	60166939	60167305	TG_chr11_60166939_60167307_CL60822Contig1	*	1	366,	0,
chr11	55223482	55223979	TG_chr11_55223482_55223979_CL53205Contig1	*	1	497,	0,
chr11	60220648	60220838	TG_chr11_60220648_60220838_gi|12014891|gb|BF715619.1|BF715619	*	1	190,	0,
chr11	57843185	57843311	TG_chr11_57843185_57843311_gi|47489541|gb|CN720156.1|CN720156	*	1	126,	0,
chr11	57564395	57564845	TG_chr11_57564395_57564841_gi|26594524|gb|BY365036.1|BY365036	*	1	450,	0,
chr11	54506228	54506617	TG_chr11_54506228_54506617_CL58718Contig1	*	1	389,	0,
chr11	55325537	55326276	TG_chr11_55325533_55326276_gi|23275712|gb|BU609492.1|BU609492	-	1	739,	0,	Intergenic
chr11	54926228	54926528	TG_chr11_54926228_54926528_CL46977Contig1	*	1	300,	0,
chr11	57592333	57592662	TG_chr11_57592333_57592662_gi|11532885|gb|BF463702.1|BF463702	*	1	329,	0,
chr11	54760507	54760970	TG_chr11_54760507_54760970_gi|26866266|gb|BY531887.1|BY531887	*	1	463,	0,
chr11	60555393	60555629	TG_chr11_60555393_60555629_gi|6261724|gb|AV273687.1|AV273687	*	1	236,	0,
chr11	60371419	60371794	TG_chr11_60371419_60371794_CL30801Contig1	*	1	375,	0,
chr11	58998141	58998429	TG_chr11_58998141_58998429_gi|7408323|gb|AW647095.1|AW647095	*	1	288,	0,
chr11	57940112	57940412	TG_chr11_57940112_57940412_gi|47484962|gb|CN715577.1|CN715577	*	1	300,	0,
chr11	60276301	60276594	TG_chr11_60276339_60276594_gi|26586365|gb|BY356877.1|BY356877	*	1	293,	0,
chr11	54461069	54461707	TG_chr11_54461069_54461702_gi|75893041|gb|DT912560.1|DT912560	*	1	638,	0,
chr11	59588044	59588245	TG_chr11_59588044_59588238_gi|11458605|gb|BB567697.1|BB567697	*	1	201,	0,
chr11	56983764	56984251	TG_chr11_56983764_56984251_CL57999Contig1	*	1	487,	0,
chr11	58899236	58899461	TG_chr11_58899236_58899461_gi|4273960|gb|AI428034.1|AI428034	*	1	225,	0,
chr11	56880691	56880977	TG_chr11_56880691_56880977_gi|8833757|gb|BB174674.1|BB174674	*	1	286,	0,
chr11	54844581	54845076	TG_chr11_54844581_54845076_gi|40105516|gb|BG074777.2|BG074777	*	1	495,	0,
chr11	60728803	60729201	TG_chr11_60728803_60729201_gi|26593954|gb|BY364466.1|BY364466	+	1	398,	0,	Intergenic
chr11	59207025	59207422	TG_chr11_59207025_59207422_gi|11539404|gb|BF470221.1|BF470221	-	1	397,	0,	Intergenic
chr11	57847505	57848033	TG_chr11_57847505_57848033_gi|25059295|gb|CA530959.1|CA530959	*	1	528,	0,
chr11	60014554	60014697	TG_chr11_60014554_60014697_gi|6515252|gb|AW209373.1|AW209373	*	1	143,	0,
chr11	59290001	59293976	TG_chr11_59290001_59293972_gi|76056495|gb|CJ059458.1|CJ059458	-	2	302,56,	0,3919,	Intergenic
chr11	60723578	60723995	TG_chr11_60723578_60723995_gi|2664134|gb|AA681994.1|AA681994	*	1	417,	0,
chr11	60264253	60264429	TG_chr11_60264253_60264429_gi|6276908|gb|AV284159.1|AV284159	-	1	176,	0,	Intergenic
chr11	59652980	59653108	TG_chr11_59652980_59653108_gi|76309142|gb|CJ180406.1|CJ180406	*	1	128,	0,
chr11	54528952	54529074	TG_chr11_54528952_54529074_gi|25077482|gb|CA537244.1|CA537244	-	1	122,	0,	Intergenic
chr11	59759551	59759848	TG_chr11_59759551_59759848_gi|40351689|gb|CK385759.1|CK385759	+	1	297,	0,	Intergenic
chr11	55318491	55319416	TG_chr11_55318491_55319416_CL25289Contig1	-	1	925,	0,	Intergenic
chr11	58139086	58139499	TG_chr11_58139086_58139499_gi|15967536|gb|BB668315.1|BB668315	*	1	413,	0,
chr11	57863576	57863888	TG_chr11_57863576_57863888_gi|11366497|gb|BF385192.1|BF385192	*	1	312,	0,
chr11	59520670	59520960	TG_chr11_59520670_59520960_gi|40343352|gb|CK378110.1|CK378110	*	1	290,	0,
chr11	59760398	59761640	TG_chr11_59760398_59761643_gi|24922772|gb|CA466420.1|CA466420	-	3	200,97,136,	0,928,1106,	Intergenic
chr11	54537189	54537599	TG_chr11_54537189_54537599_gi|3395129|gb|AU024782.1|AU024782	*	1	410,	0,
chr11	55910380	55910623	TG_chr11_55910380_55910623_gi|26593038|gb|BY363550.1|BY363550	-	1	243,	0,	Intergenic
chr11	58302170	58302627	TG_chr11_58302170_58302627_gi|37592879|gb|CB174250.1|CB174250	-	1	457,	0,	Intergenic
chr11	59104760	59105229	TG_chr11_59104757_59105229_gi|4272834|gb|AI426908.1|AI426908	-	1	469,	0,	Intergenic
chr11	58805165	58805366	TG_chr11_58805165_58805366_gi|26806947|gb|BY472568.1|BY472568	-	1	201,	0,	Intergenic
chr11	57122537	57123147	TG_chr11_57122537_57123136_gi|16483789|gb|BB649534.1|BB649534	*	1	610,	0,
chr11	58592842	58593124	TG_chr11_58592842_58593124_gi|2516589|gb|C76259.1|C76259	+	1	282,	0,	Intergenic
chr11	121066382	121066582	TG_chr11_121066382_121066582_gi|25575756|gb|CA750502.1|CA750502	*	1	200,	0,
chr11	121192668	121192972	TG_chr11_121192668_121192972_gi|40017502|gb|BG082253.2|BG082253	*	1	304,	0,
chr11	121030790	121030903	TG_chr11_121030790_121030903_gi|13052245|gb|BG292929.1|BG292929	-	1	113,	0,	Intergenic
chr11	121165329	121165922	TG_chr11_121165329_121165922_gi|24429094|gb|BU925211.1|BU925211	*	1	593,	0,
chr11	121450159	121450689	TG_chr11_121450159_121450689_gi|7065254|gb|AW494973.1|AW494973	*	1	530,	0,
chr11	121103221	121103633	TG_chr11_121103221_121103633_CL50831Contig1	*	1	412,	0,
chr11	121066157	121066289	TG_chr11_121066157_121066289_gi|25582951|gb|CA752401.1|CA752401	*	1	132,	0,
chr11	121492615	121492872	TG_chr11_121492615_121492872_gi|47469577|gb|CN700828.1|CN700828	*	1	257,	0,
chr11	121292439	121292601	TG_chr11_121292439_121292601_CL48640Contig1	+	1	162,	0,	Intergenic
chr11	121422581	121422866	TG_chr11_121422581_121422866_gi|8953134|gb|BB260301.1|BB260301	*	1	285,	0,
chr11	121327065	121327380	TG_chr11_121327065_121327380_gi|6525655|gb|AW214979.1|AW214979	*	1	315,	0,
chr11	121345553	121346148	TG_chr11_121345550_121346148_gi|25041437|gb|CA527383.1|CA527383	*	1	595,	0,
chr11	121518153	121518564	TG_chr11_121518153_121518564_gi|84175579|gb|DR754248.1|DR754248	*	1	411,	0,
chr11	121561609	121562125	TG_chr11_121561609_121562125_CL40503Contig1	+	1	516,	0,	Intergenic
chr11	108239207	108242407	TG_chr11_108239207_108242407_gi|33610820|gb|BX630948.1|BX630948	+	2	254,139,	0,3061,	Intergenic
chr11	107952815	107953288	TG_chr11_107952824_107953288_gi|16472026|gb|BB636082.1|BB636082	*	1	473,	0,
chr11	109229882	109230707	TG_chr11_109229882_109230707_CL45559Contig1	*	1	825,	0,
chr11	109333800	109334138	TG_chr11_109333800_109334138_gi|7063080|gb|AW492799.1|AW492799	*	1	338,	0,
chr11	110376862	110377412	TG_chr11_110376862_110377412_CL47712Contig1	-	1	550,	0,	Intergenic
chr11	107952087	107952691	TG_chr11_107952087_107952691_gi|16352541|gb|BB210304.2|BB210304	*	1	604,	0,
chr11	114659062	114659232	TG_chr11_114659062_114659232_gi|20325769|gb|AU259339.1|AU259339	-	1	170,	0,	Intergenic
chr11	107532666	107533105	TG_chr11_107532666_107533105_gi|9206916|gb|BE333140.1|BE333140	*	1	439,	0,
chr11	109096347	109096586	TG_chr11_109096347_109096574_gi|8829384|gb|BB170301.1|BB170301	*	1	239,	0,
chr11	113261129	113261453	TG_chr11_113261129_113261453_gi|75951322|gb|DT925039.1|DT925039	*	1	324,	0,
chr11	113480595	113480785	TG_chr11_113480595_113480785_gi|23281009|gb|BU614794.1|BU614794	+	1	190,	0,	Intergenic
chr11	113055518	113055902	TG_chr11_113055518_113055902_CL61148Contig1	+	1	384,	0,	Intergenic
chr11	109092438	109092825	TG_chr11_109092438_109092825_gi|41347727|gb|CK626841.1|CK626841	*	1	387,	0,
chr11	112525241	112525371	TG_chr11_112525241_112525371_gi|12753199|gb|BG243384.1|BG243384	-	1	130,	0,	Intergenic
chr11	115142088	115142337	TG_chr11_115142088_115142337_gi|23615921|gb|BU699330.1|BU699330	-	1	249,	0,	Intergenic
chr11	113304931	113305138	TG_chr11_113304931_113305138_gi|26593952|gb|BY364464.1|BY364464	*	1	207,	0,
chr11	108341414	108341929	TG_chr11_108341414_108341929_gi|10712165|gb|BF011890.1|BF011890	*	1	515,	0,
chr11	115258598	115258718	TG_chr11_115258598_115258718_gi|20316709|gb|AU254689.1|AU254689	-	1	120,	0,	Intergenic
chr11	109128418	109128976	TG_chr11_109128415_109128976_gi|126101006|gb|EL607192.1|EL607192	*	1	558,	0,
chr11	109714533	109714746	TG_chr11_109714533_109714747_gi|49915153|gb|CR521694.1|CR521694	+	1	213,	0,	Intergenic
chr11	113069111	113069619	TG_chr11_113069111_113069619_gi|8079257|gb|AW913602.1|AW913602	-	1	508,	0,	Intergenic
chr11	107829951	107830523	TG_chr11_107829952_107830523_gi|47430553|gb|CN664102.1|CN664102	*	1	572,	0,
chr11	110052200	110052729	TG_chr11_110052200_110052729_gi|40338827|gb|CK373585.1|CK373585	*	1	529,	0,
chr11	114650244	114650471	TG_chr11_114650244_114650471_gi|20318685|gb|AU255697.1|AU255697	*	1	227,	0,
chr11	107871173	107871772	TG_chr11_107871173_107871772_CL33493Contig1	*	1	599,	0,
chr11	107593708	107594014	TG_chr11_107593708_107594014_gi|7027138|gb|AW456921.1|AW456921	-	1	306,	0,	Intergenic
chr11	107554596	107555140	TG_chr11_107554596_107555140_CL14144Contig1	+	1	544,	0,	Intergenic
chr11	114113157	114114441	TG_chr11_114113157_114114430_gi|16455819|gb|BB615568.1|BB615568	+	2	271,385,	0,899,	Intergenic
chr11	108037193	108037610	TG_chr11_108037193_108037610_gi|26591991|gb|BY362503.1|BY362503	*	1	417,	0,
chr11	108082697	108083395	TG_chr11_108082697_108083395_gi|75899570|gb|DT919089.1|DT919089	*	1	698,	0,
chr11	108163407	108163667	TG_chr11_108163407_108163667_gi|49914734|gb|CR521360.1|CR521360	*	1	260,	0,
chr11	110347193	110347836	TG_chr11_110347193_110347832_gi|16464588|gb|BB626665.1|BB626665	*	1	643,	0,
chr11	111571300	111571758	TG_chr11_111571300_111571758_CL45098Contig1	+	1	458,	0,	Intergenic
chr11	108116329	108116977	TG_chr11_108116329_108116977_gi|40302438|gb|CK346825.1|CK346825	*	1	648,	0,
chr11	108118184	108118823	TG_chr11_108118184_108118823_gi|16268850|gb|BB164883.2|BB164883	*	1	639,	0,
chr11	109225091	109225752	TG_chr11_109225096_109225752_gi|126100397|gb|EL606592.1|EL606592	*	1	661,	0,
chr11	108860583	108860989	TG_chr11_108860583_108860989_CL35583Contig1	-	1	406,	0,	Intergenic
chr11	107791594	107792089	TG_chr11_107791594_107792089_gi|1711848|gb|AA142611.1|AA142611	+	1	495,	0,	Intergenic
chr11	113241788	113242467	TG_chr11_113241796_113242469_gi|16480453|gb|BB646124.1|BB646124	*	1	679,	0,
chr11	113638551	113638902	TG_chr11_113638551_113638902_gi|26535651|gb|BY338910.1|BY338910	-	1	351,	0,	Intergenic
chr11	114439483	114440087	TG_chr11_114439483_114440087_gi|2519345|gb|C79015.1|C79015	-	1	604,	0,	Intergenic
chr11	109339061	109339541	TG_chr11_109339061_109339541_gi|11518810|gb|BF452641.1|BF452641	*	1	480,	0,
chr11	108132341	108132768	TG_chr11_108132341_108132761_gi|26904555|gb|BY569373.1|BY569373	*	1	427,	0,
chr11	112904296	112904826	TG_chr11_112904296_112904826_gi|40015870|gb|BG081348.2|BG081348	+	1	530,	0,	Intergenic
chr11	110131580	110132193	TG_chr11_110131630_110132193_gi|12681243|gb|BG174540.1|BG174540	*	1	613,	0,
chr11	109900972	109901666	TG_chr11_109900972_109901666_gi|16444378|gb|BB526828.2|BB526828	*	1	694,	0,
chr11	112984184	112984566	TG_chr11_112984184_112984566_gi|10754291|gb|BF022958.1|BF022958	-	1	382,	0,	Intergenic
chr11	108100133	108100533	TG_chr11_108100133_108100533_gi|27338739|gb|CA887190.1|CA887190	*	1	400,	0,
chr11	108391466	108391625	TG_chr11_108391466_108391625_gi|6253428|gb|AV265393.1|AV265393	*	1	159,	0,
chr11	114047422	114048061	TG_chr11_114047422_114048061_gi|27127905|gb|BY714788.1|BY714788	-	1	639,	0,	Intergenic
chr11	109190316	109190454	TG_chr11_109190316_109190454_gi|2943408|gb|AA855870.1|AA855870	-	1	138,	0,	Intergenic
chr11	110344400	110344950	TG_chr11_110344405_110344950_gi|16019243|gb|BB692510.1|BB692510	*	1	550,	0,
chr11	112048126	112048756	TG_chr11_112048126_112048756_gi|40011218|gb|BG078911.2|BG078911	+	1	630,	0,	Intergenic
chr11	107923607	107924168	TG_chr11_107923607_107924168_gi|22860385|gb|BQ828330.1|BQ828330	*	1	561,	0,
chr11	115142781	115142921	TG_chr11_115142781_115142921_gi|119347691|gb|EH109931.1|EH109931	-	1	140,	0,	Intergenic
chr11	115277530	115277818	TG_chr11_115277530_115277818_gi|49915145|gb|CR521688.1|CR521688	*	1	288,	0,
chr11	107985556	107986155	TG_chr11_107985560_107986155_gi|58032774|gb|CX730301.1|CX730301	*	1	599,	0,
chr11	108117081	108117596	TG_chr11_108117081_108117596_gi|75900435|gb|DT919954.1|DT919954	*	1	515,	0,
chr11	112616344	112616442	TG_chr11_112616344_112616442_gi|55830551|gb|AU259020.2|AU259020	+	1	98,	0,	Intergenic
chr11	114554229	114554455	TG_chr11_114554229_114554455_gi|6099886|gb|AW124356.1|AW124356	*	1	226,	0,
chr11	113332677	113333328	TG_chr11_113332677_113333328_gi|16409315|gb|BB395507.2|BB395507	*	1	651,	0,
chr11	107888964	107889479	TG_chr11_107888964_107889479_CL60462Contig1	*	1	515,	0,
chr11	108121859	108122512	TG_chr11_108121864_108122512_gi|16480853|gb|BB646524.1|BB646524	*	1	653,	0,
chr11	115287338	115287898	TG_chr11_115287338_115287898_gi|47466156|gb|CN697407.1|CN697407	*	1	560,	0,
chr11	109091166	109091502	TG_chr11_109091166_109091502_gi|7027353|gb|AW457136.1|AW457136	*	1	336,	0,
chr11	112929470	112929816	TG_chr11_112929474_112929816_gi|11517451|gb|BF451282.1|BF451282	-	1	346,	0,	Intergenic
chr11	112654053	112654295	TG_chr11_112654053_112654295_gi|6096393|gb|AW121060.1|AW121060	-	1	242,	0,	Intergenic
chr11	112944330	112944678	TG_chr11_112944330_112944670_gi|40343205|gb|CK377963.1|CK377963	-	1	348,	0,	Intergenic
chr11	108045313	108045726	TG_chr11_108045313_108045726_gi|26444933|gb|BY263421.1|BY263421	*	1	413,	0,
chr11	109331526	109332072	TG_chr11_109331526_109332072_gi|47487549|gb|CN718164.1|CN718164	*	1	546,	0,
chr11	109115366	109115500	TG_chr11_109115366_109115498_gi|119348229|gb|EH110469.1|EH110469	*	1	134,	0,
chr11	115333544	115333663	TG_chr11_115333544_115333657_gi|3515610|gb|AI115286.1|AI115286	*	1	119,	0,
chr11	107899695	107900335	TG_chr11_107899695_107900335_gi|16480408|gb|BB646079.1|BB646079	*	1	640,	0,
chr11	115005521	115006267	TG_chr11_115005521_115006267_gi|15709453|gb|BI732440.1|BI732440	*	1	746,	0,
chr11	107552155	107552420	TG_chr11_107552155_107552420_gi|5375323|gb|AV168886.1|AV168886	*	1	265,	0,	Intergenic
chr11	114735989	114736484	TG_chr11_114735989_114736484_CL50123Contig1	+	1	495,	0,	Intergenic
chr11	109436717	109437508	TG_chr11_109436717_109437508_CL22886Contig1	*	1	791,	0,
chr11	108038058	108038548	TG_chr11_108038058_108038548_gi|4513135|gb|AI561790.1|AI561790	*	1	490,	0,
chr11	107530159	107530711	TG_chr11_107530159_107530711_gi|47430576|gb|CN664125.1|CN664125	*	1	552,	0,
chr11	107918089	107918681	TG_chr11_107918090_107918681_gi|47470177|gb|CN701428.1|CN701428	*	1	592,	0,
chr11	108339867	108340393	TG_chr11_108339867_108340393_gi|11028443|gb|BF147048.1|BF147048	*	1	526,	0,
chr11	108390825	108391067	TG_chr11_108390825_108391059_gi|6267541|gb|AV279504.1|AV279504	*	1	242,	0,
chr11	115282271	115282721	TG_chr11_115282271_115282721_CL56604Contig1	*	1	450,	0,
chr11	111028152	111028524	TG_chr11_111028152_111028524_gi|27109814|gb|BY698792.1|BY698792	-	1	372,	0,	Intergenic
chr11	108148920	108149198	TG_chr11_108148920_108149198_gi|8816296|gb|BB160356.1|BB160356	*	1	278,	0,
chr11	114664149	114664258	TG_chr11_114664149_114664258_gi|10986959|gb|BF117483.1|BF117483	*	1	109,	0,
chr11	107628213	107628811	TG_chr11_107628213_107628803_gi|25041109|gb|CA527055.1|CA527055	*	1	598,	0,
chr11	111127725	111128214	TG_chr11_111127725_111128214_CL58347Contig1	-	1	489,	0,	Intergenic
chr11	115108014	115108333	TG_chr11_115108014_115108333_gi|26863363|gb|BY528984.1|BY528984	*	1	319,	0,
chr11	109627301	109627560	TG_chr11_109627301_109627562_gi|6422876|gb|AV375229.1|AV375229	-	1	259,	0,	Intergenic
chr11	108136648	108137065	TG_chr11_108136648_108137065_CL49732Contig1	*	1	417,	0,
chr11	110381238	110381852	TG_chr11_110381238_110381844_gi|19547815|gb|BM964395.1|BM964395	+	1	614,	0,	Intergenic
chr11	65589043	65589701	TG_chr11_65589043_65589701_gi|16406688|gb|BB368721.2|BB368721	*	1	658,	0,
chr11	61602814	61603011	TG_chr11_61602814_61603011_gi|86577841|gb|DY242197.1|DY242197	*	1	197,	0,
chr11	63230840	63231390	TG_chr11_63230840_63231385_gi|16401582|gb|BB292542.2|BB292542	-	1	550,	0,	Intergenic
chr11	63827377	63828099	TG_chr11_63827377_63828099_gi|40108633|gb|BG088159.2|BG088159	*	1	722,	0,
chr11	62165255	62166116	TG_chr11_62165255_62166116_gi|76373131|gb|DV045867.1|DV045867	*	1	861,	0,
chr11	62930629	62931007	TG_chr11_62930629_62931007_gi|2755235|gb|AA733568.1|AA733568	-	1	378,	0,	Intergenic
chr11	65594594	65594870	TG_chr11_65594594_65594870_gi|49912764|gb|CR519809.1|CR519809	*	1	276,	0,
chr11	64870008	64870438	TG_chr11_64870008_64870438_gi|40793298|gb|CA588008.1|CA588008	*	1	430,	0,
chr11	62363852	62364478	TG_chr11_62363852_62364478_CL23325Contig1	-	1	626,	0,	Intergenic
chr11	62094276	62094804	TG_chr11_62094276_62094804_CL42263Contig1	*	1	528,	0,
chr11	66987454	66988124	TG_chr11_66987464_66988124_gi|15408437|gb|BB133726.2|BB133726	*	1	670,	0,
chr11	64748045	64748409	TG_chr11_64748045_64748409_gi|16143129|gb|BB740124.1|BB740124	-	1	364,	0,	Intergenic
chr11	65598062	65598910	TG_chr11_65598062_65598901_gi|76372822|gb|DV045558.1|DV045558	*	1	848,	0,
chr11	66132447	66132992	TG_chr11_66132447_66132992_gi|24428444|gb|BU924561.1|BU924561	*	1	545,	0,
chr11	61622217	61622357	TG_chr11_61622217_61622357_gi|47433691|gb|CN667240.1|CN667240	*	1	140,	0,
chr11	66320416	66334048	TG_chr11_66320416_66334048_CL45278Contig1	*	4	92,142,96,52,	0,6245,11514,13580,
chr11	61681346	61681759	TG_chr11_61681346_61681759_gi|9205839|gb|BE332063.1|BE332063	-	1	413,	0,	Intergenic
chr11	62412857	62413004	TG_chr11_62412857_62413004_gi|126098911|gb|EL605121.1|EL605121	*	1	147,	0,
chr11	64987929	64988442	TG_chr11_64987930_64988442_CL63280Contig1	*	1	513,	0,	Intergenic
chr11	62271220	62271333	TG_chr11_62271226_62271333_gi|3522470|gb|AI122146.1|AI122146	+	1	113,	0,	Intergenic
chr11	62141174	62141532	TG_chr11_62141174_62141532_gi|2811668|gb|AA764146.1|AA764146	*	1	358,	0,
chr11	62364802	62364928	TG_chr11_62364802_62364928_gi|1596514|gb|D76653.1|D76653	*	1	126,	0,	Intergenic
chr11	62218620	62218979	TG_chr11_62218620_62218979_gi|17082672|gb|BB844297.1|BB844297	*	1	359,	0,
chr11	63240399	63240800	TG_chr11_63240399_63240800_gi|4571636|gb|AI585739.1|AI585739	-	1	401,	0,	Intergenic
chr11	61346487	61346812	TG_chr11_61346487_61346812_CL48348Contig1	*	1	325,	0,
chr11	62239546	62239717	TG_chr11_62239546_62239717_gi|27063609|gb|BY676554.1|BY676554	*	1	171,	0,
chr11	62140785	62140989	TG_chr11_62140785_62140989_gi|11484329|gb|BB587785.1|BB587785	*	1	204,	0,
chr11	61391253	61391481	TG_chr11_61391253_61391472_gi|8830606|gb|BB171523.1|BB171523	*	1	228,	0,
chr11	62163933	62164581	TG_chr11_62163933_62164581_gi|76233103|gb|CJ132775.1|CJ132775	*	1	648,	0,
chr11	64437770	64438122	TG_chr11_64437770_64438122_gi|4508244|gb|AI558006.1|AI558006	+	1	352,	0,	Intergenic
chr11	61683932	61684643	TG_chr11_61683932_61684643_gi|49679777|gb|CO433483.1|CO433483	-	1	711,	0,	Intergenic
chr11	62597019	62597220	TG_chr11_62597019_62597220_gi|6147717|gb|AV206864.1|AV206864	*	1	201,	0,
chr11	62397321	62397440	TG_chr11_62397321_62397439_gi|20326872|gb|AU259903.1|AU259903	*	1	119,	0,
chr11	61344939	61345258	TG_chr11_61344939_61345258_gi|4508230|gb|AI557992.1|AI557992	*	1	319,	0,
chr11	66262524	66262709	TG_chr11_66262524_66262709_CL34791Contig1	*	1	185,	0,
chr11	62808575	62809314	TG_chr11_62808575_62809314_gi|20355717|gb|BQ180225.1|BQ180225	+	1	739,	0,	Intergenic
chr11	66852606	66853042	TG_chr11_66852606_66853042_gi|2813225|gb|AA763478.1|AA763478	*	1	436,	0,
chr11	62085763	62086336	TG_chr11_62085763_62086336_gi|40115362|gb|BG088867.2|BG088867	*	1	573,	0,
chr11	61365359	61365953	TG_chr11_61365359_61365953_gi|4441995|gb|AI527860.1|AI527860	*	1	594,	0,
chr11	60965292	60965437	TG_chr11_60965292_60965437_gi|16108588|gb|BB725313.1|BB725313	*	1	145,	0,
chr11	65057424	65057668	TG_chr11_65057424_65057668_gi|4723161|gb|AI644686.1|AI644686	*	1	244,	0,
chr11	61945948	61946339	TG_chr11_61945948_61946334_gi|51551148|gb|CB844192.2|CB844192	*	1	391,	0,
chr11	65972260	65972696	TG_chr11_65972260_65972688_gi|3375670|gb|AU020086.1|AU020086	*	1	436,	0,
chr11	63800354	63800848	TG_chr11_63800354_63800848_gi|27322016|gb|CA870467.1|CA870467	*	1	494,	0,
chr11	61151855	61152001	TG_chr11_61151855_61152001_gi|28463008|gb|CB272685.1|CB272685	*	1	146,	0,
chr11	60986385	60986667	TG_chr11_60986385_60986667_gi|5349183|gb|AV145050.1|AV145050	*	1	282,	0,
chr11	60885246	60885950	TG_chr11_60885246_60885950_CL56871Contig1	+	1	704,	0,	Intergenic
chr11	62142268	62142416	TG_chr11_62142268_62142416_gi|7058304|gb|AW488034.1|AW488034	*	1	148,	0,
chr11	65563164	65563770	TG_chr11_65563164_65563770_gi|40106040|gb|BG087549.2|BG087549	*	1	606,	0,
chr11	62732580	62734759	TG_chr11_62732577_62733763_CL45261Contig1	-	3	519,134,21,	0,1045,2158,	Intergenic
chr11	66742823	66743361	TG_chr11_66742830_66743361_gi|16020803|gb|BB694070.1|BB694070	-	1	538,	0,	Intergenic
chr11	63802778	63802911	TG_chr11_63802778_63802911_gi|31601627|gb|CD553896.1|CD553896	*	1	133,	0,
chr11	67411237	67411492	TG_chr11_67411237_67411492_gi|49912015|gb|CR519229.1|CR519229	*	1	255,	0,
chr11	61912560	61912859	TG_chr11_61912560_61912859_gi|75887238|gb|DT906752.1|DT906752	*	1	299,	0,
chr11	61426084	61426356	TG_chr11_61426084_61426356_gi|2943185|gb|AA855647.1|AA855647	+	1	272,	0,	Intergenic
chr11	62269536	62270030	TG_chr11_62269536_62270030_CL37263Contig1	*	1	494,	0,
chr11	60886514	60886767	TG_chr11_60886514_60886767_gi|31564660|gb|AW549236.2|AW549236	+	1	253,	0,	Intergenic
chr11	62217055	62217295	TG_chr11_62217055_62217295_gi|4317054|gb|AI463024.1|AI463024	*	1	240,	0,
chr11	62393735	62394234	TG_chr11_62393735_62394234_gi|12577049|gb|BG094402.1|BG094402	*	1	499,	0,
chr11	61363639	61364146	TG_chr11_61363639_61364146_CL42206Contig1	*	1	507,	0,
chr11	62358146	62358275	TG_chr11_62358146_62358275_gi|126100856|gb|EL607043.1|EL607043	*	1	129,	0,	Intergenic
chr11	64958906	64959481	TG_chr11_64958904_64959481_gi|16475029|gb|BB639645.1|BB639645	*	1	575,	0,
chr11	65547438	65548016	TG_chr11_65547438_65548016_gi|22862662|gb|BQ830607.1|BQ830607	*	1	578,	0,
chr11	62223128	62223370	TG_chr11_62223128_62223370_gi|11530677|gb|BF461494.1|BF461494	*	1	242,	0,
chr11	62919072	62919245	TG_chr11_62919072_62919244_gi|20326680|gb|AU259806.1|AU259806	-	1	173,	0,	Intergenic
chr11	64800012	64800576	TG_chr11_64800012_64800576_CL40478Contig1	*	1	564,	0,
chr11	61221874	61221997	TG_chr11_61221874_61221997_gi|7059160|gb|AW488890.1|AW488890	-	1	123,	0,	Intergenic
chr11	62565416	62566054	TG_chr11_62565416_62566054_gi|16496318|gb|BB662564.1|BB662564	+	1	638,	0,	Intergenic
chr11	65173931	65174355	TG_chr11_65173931_65174355_gi|26724580|gb|BY439990.1|BY439990	-	1	424,	0,	Intergenic
chr11	65010742	65011251	TG_chr11_65010742_65011251_gi|40301026|gb|CK345413.1|CK345413	*	1	509,	0,
chr11	64984576	64984717	TG_chr11_64984576_64984717_gi|49912558|gb|CR519648.1|CR519648	+	1	141,	0,	Intergenic
chr11	64745128	64745520	TG_chr11_64745128_64745520_CL57768Contig1	+	1	392,	0,	Intergenic
chr11	61204149	61204476	TG_chr11_61204149_61204476_gi|4404445|gb|AI506594.1|AI506594	-	1	327,	0,	Intergenic
chr11	62474337	62475003	TG_chr11_62474337_62475003_gi|31143947|gb|CD352436.1|CD352436	*	1	666,	0,
chr11	62417465	62417771	TG_chr11_62417465_62417771_gi|140581531|gb|AV483889.1|AV483889	*	1	306,	0,	Intergenic
chr11	66726557	66727268	TG_chr11_66726557_66727268_CL41484Contig1	*	1	711,	0,
chr11	61324548	61324653	TG_chr11_61324548_61324653_CL49828Contig1	*	1	105,	0,
chr11	66640254	66640353	TG_chr11_66640254_66640353_gi|4722016|gb|AI643553.1|AI643553	+	1	99,	0,	Intergenic
chr11	63826117	63827142	TG_chr11_63826117_63827142_gi|16455112|gb|BB614763.1|BB614763	*	2	302,347,	0,678,
chr11	60962988	60963440	TG_chr11_60962988_60963440_gi|26890690|gb|BY556311.1|BY556311	-	1	452,	0,	Intergenic
chr11	62540454	62540742	TG_chr11_62540454_62540745_gi|8854951|gb|BB194332.1|BB194332	*	1	288,	0,
chr11	62134951	62135745	TG_chr11_62134951_62135745_CL1Contig678	*	1	794,	0,
chr11	61993008	61993376	TG_chr11_61993008_61993376_gi|1671420|gb|AA116342.1|AA116342	*	1	368,	0,
chr11	62594527	62595054	TG_chr11_62594527_62595054_CL35046Contig1	*	1	527,	0,
chr11	63790593	63790876	TG_chr11_63790593_63790838_gi|8916357|gb|BB236826.1|BB236826	*	1	283,	0,
chr11	65078996	65079318	TG_chr11_65078996_65079318_gi|31555601|gb|BM118605.2|BM118605	*	1	322,	0,
chr11	67105041	67105599	TG_chr11_67105063_67105599_gi|16406503|gb|BB367094.2|BB367094	*	1	558,	0,
chr11	64865775	64866247	TG_chr11_64865775_64866247_gi|11541687|gb|BF472504.1|BF472504	*	1	472,	0,
chr11	66965203	66965486	TG_chr11_66965203_66965486_gi|49906062|gb|CR514537.1|CR514537	-	1	283,	0,	Intergenic
chr11	64792081	64792299	TG_chr11_64792081_64792299_gi|141286575|gb|AV569589.1|AV569589	*	1	218,	0,	Intergenic
chr11	63226670	63227544	TG_chr11_63226670_63227544_CL41691Contig1	+	1	874,	0,	Intergenic
chr11	64274221	64274861	TG_chr11_64274221_64274851_CL61655Contig1	*	1	640,	0,
chr11	115472828	115472933	TG_chr11_115472828_115472933_gi|56860199|gb|CX205027.1|CX205027	*	1	105,	0,
chr11	118129385	118129677	TG_chr11_118129385_118129677_gi|26594083|gb|BY364595.1|BY364595	*	1	292,	0,
chr11	115660388	115660673	TG_chr11_115660388_115660673_gi|26595723|gb|BY366235.1|BY366235	*	1	285,	0,
chr11	117208739	117209326	TG_chr11_117208739_117209326_gi|41344414|gb|CK623528.1|CK623528	*	1	587,	0,
chr11	115362235	115362661	TG_chr11_115362245_115362661_gi|2956311|gb|AA863832.1|AA863832	*	1	426,	0,
chr11	116824307	116824676	TG_chr11_116824307_116824676_gi|7695578|gb|AW763637.1|AW763637	*	1	369,	0,
chr11	116519029	116519176	TG_chr11_116519029_116519176_gi|19396505|gb|BM937353.1|BM937353	*	1	147,	0,
chr11	118204608	118204878	TG_chr11_118204608_118204878_gi|6253552|gb|AV265517.1|AV265517	*	1	270,	0,
chr11	120096505	120096766	TG_chr11_120096505_120096766_gi|9039839|gb|BB331076.1|BB331076	*	1	261,	0,
chr11	118452876	118453199	TG_chr11_118452876_118453162_gi|8768716|gb|BB116148.1|BB116148	*	1	323,	0,
chr11	120407693	120408044	TG_chr11_120407693_120408044_gi|26076780|gb|BY016531.1|BY016531	*	1	351,	0,
chr11	118203213	118203544	TG_chr11_118203213_118203544_gi|49909563|gb|CR517320.1|CR517320	*	1	331,	0,
chr11	119483732	119484248	TG_chr11_119483729_119484248_gi|16018514|gb|BB691781.1|BB691781	*	1	516,	0,
chr11	120126603	120126815	TG_chr11_120126611_120126815_gi|9592057|gb|BB536557.1|BB536557	*	1	212,	0,
chr11	117541721	117542242	TG_chr11_117541721_117542242_CL50835Contig1	*	1	521,	0,
chr11	117410168	117410629	TG_chr11_117410168_117410629_gi|4723123|gb|AI644648.1|AI644648	+	1	461,	0,	Intergenic
chr11	120648896	120649030	TG_chr11_120648896_120649030_gi|6638584|gb|AW261771.1|AW261771	*	1	134,	0,
chr11	119700399	119700806	TG_chr11_119700399_119700806_gi|2730567|gb|AA718293.1|AA718293	*	1	407,	0,
chr11	115901671	115902211	TG_chr11_115901671_115902211_gi|47444406|gb|CN677955.1|CN677955	*	1	540,	0,
chr11	116480497	116480743	TG_chr11_116480497_116480739_gi|49911892|gb|CR519134.1|CR519134	*	1	246,	0,
chr11	116958305	116958435	TG_chr11_116958303_116958435_gi|2323658|gb|AA553066.1|AA553066	-	1	130,	0,	Intergenic
chr11	119487549	119487864	TG_chr11_119487549_119487858_gi|40345161|gb|CK372012.1|CK372012	*	1	315,	0,
chr11	117538084	117538268	TG_chr11_117538084_117538268_gi|47465849|gb|CN697100.1|CN697100	*	1	184,	0,
chr11	115556441	115556833	TG_chr11_115556441_115556833_gi|10073416|gb|BE685792.1|BE685792	*	1	392,	0,
chr11	119685160	119685602	TG_chr11_119685160_119685602_gi|27332414|gb|CA880865.1|CA880865	*	1	442,	0,
chr11	116245769	116245877	TG_chr11_116245769_116245877_gi|949928|gb|X83325.1|X83325	*	1	108,	0,
chr11	119760420	119760719	TG_chr11_119760420_119760719_gi|8742804|gb|BB097770.1|BB097770	*	1	299,	0,
chr11	120361125	120361294	TG_chr11_120361125_120361294_gi|9447924|gb|BE448347.1|BE448347	*	1	169,	0,
chr11	119735945	119736582	TG_chr11_119735945_119736582_gi|16464699|gb|BB626832.1|BB626832	*	1	637,	0,
chr11	115761309	115761495	TG_chr11_115761309_115761495_gi|23611119|gb|BU698394.1|BU698394	*	1	186,	0,
chr11	116667886	116668467	TG_chr11_116667886_116668467_CL17966Contig1	*	1	581,	0,
chr11	115812489	115812991	TG_chr11_115812489_115812991_gi|2756194|gb|AA734527.1|AA734527	*	1	502,	0,
chr11	117275990	117276676	TG_chr11_117275990_117276676_gi|5498791|gb|AI854885.1|AI854885	-	3	71,161,185,	0,167,501,	Intergenic
chr11	120367577	120368041	TG_chr11_120367577_120368041_gi|1684175|gb|AA124818.1|AA124818	+	1	464,	0,	Intergenic
chr11	117592873	117593215	TG_chr11_117592873_117593215_gi|49910757|gb|CR518283.1|CR518283	*	1	342,	0,
chr11	119481219	119481460	TG_chr11_119481219_119481460_gi|40302325|gb|CK346712.1|CK346712	*	1	241,	0,
chr11	120583080	120583508	TG_chr11_120583080_120583508_gi|19398919|gb|BM939767.1|BM939767	*	1	428,	0,
chr11	115475495	115475714	TG_chr11_115475495_115475714_gi|8130726|gb|BB010369.1|BB010369	*	1	219,	0,
chr11	116245392	116245536	TG_chr11_116245392_116245536_gi|949929|gb|X83326.1|X83326	*	1	144,	0,
chr11	116199640	116199833	TG_chr11_116199640_116199833_gi|4786976|gb|AV009989.1|AV009989	*	1	193,	0,
chr11	117611702	117612018	TG_chr11_117611702_117612018_gi|50073758|gb|BP753868.1|BP753868	*	1	316,	0,
chr11	116337839	116338472	TG_chr11_116337860_116338472_gi|16484046|gb|BB649791.1|BB649791	*	1	633,	0,
chr11	120485156	120485344	TG_chr11_120485156_120485344_gi|4616634|gb|AI607467.1|AI607467	*	1	188,	0,
chr11	116720107	116720427	TG_chr11_116720107_116720429_gi|8896194|gb|BB225549.1|BB225549	*	1	320,	0,
chr11	116149315	116149633	TG_chr11_116149315_116149624_gi|9310282|gb|BB449247.1|BB449247	*	1	318,	0,
chr11	116616095	116616229	TG_chr11_116616095_116616229_gi|3448556|gb|AI099031.1|AI099031	+	1	134,	0,	Intergenic
chr11	119642997	119643616	TG_chr11_119642997_119643616_CL35183Contig1	*	1	619,	0,
chr11	120271575	120272171	TG_chr11_120271575_120272171_gi|25043480|gb|CA529414.1|CA529414	*	1	596,	0,
chr11	120857220	120857540	TG_chr11_120857220_120857540_gi|49905355|gb|CR513954.1|CR513954	+	1	320,	0,	Intergenic
chr11	115775893	115776516	TG_chr11_115775893_115776530_gi|16257119|gb|BB009004.2|BB009004	*	1	623,	0,
chr11	120545212	120545693	TG_chr11_120545212_120545693_gi|140579919|gb|AV477894.1|AV477894	*	1	481,	0,
chr11	120500340	120500445	TG_chr11_120500340_120500445_gi|5245770|gb|AV098222.1|AV098222	*	1	105,	0,
chr11	119921943	119922489	TG_chr11_119921943_119922489_gi|33144910|gb|CF105843.1|CF105843	-	1	546,	0,	Intergenic
chr11	120178493	120178671	TG_chr11_120178493_120178671_CL40378Contig1	+	1	178,	0,	Intergenic
chr11	119678794	119679413	TG_chr11_119678794_119679404_gi|16475946|gb|BB640761.1|BB640761	*	1	619,	0,
chr11	116992897	116993425	TG_chr11_116992897_116993425_gi|47446757|gb|CN680306.1|CN680306	*	1	528,	0,
chr11	116815829	116816303	TG_chr11_116815829_116816303_CL59430Contig1	*	1	474,	0,
chr11	115558171	115558307	TG_chr11_115558171_115558307_gi|9913946|gb|BE631258.1|BE631258	*	1	136,	0,
chr11	115668959	115669114	TG_chr11_115668959_115669114_gi|4272795|gb|AI426869.1|AI426869	*	1	155,	0,
chr11	120249611	120250049	TG_chr11_120249611_120250049_gi|46852830|gb|CN525177.1|CN525177	*	1	438,	0,
chr11	120719600	120719902	TG_chr11_120719600_120719902_gi|49906629|gb|CR514982.1|CR514982	*	1	302,	0,
chr11	120842240	120842644	TG_chr11_120842240_120842644_gi|2861928|gb|AA798973.1|AA798973	*	1	404,	0,
chr11	115625907	115626552	TG_chr11_115625907_115626552_gi|27179706|gb|BY750031.1|BY750031	-	1	645,	0,	Intergenic
chr11	116046634	116047090	TG_chr11_116046634_116047090_CL55582Contig1	*	1	456,	0,
chr11	115885470	115885611	TG_chr11_115885470_115885611_gi|1475819|gb|AA014807.1|AA014807	*	1	141,	0,
chr11	120233666	120234108	TG_chr11_120233666_120234108_gi|22864331|gb|BQ832276.1|BQ832276	*	1	442,	0,
chr11	116423505	116424110	TG_chr11_116423505_116424110_gi|38162569|gb|CF895520.1|CF895520	*	1	605,	0,
chr11	115540182	115540327	TG_chr11_115540182_115540327_gi|47493953|gb|CN724568.1|CN724568	*	1	145,	0,
chr11	119687470	119688004	TG_chr11_119687470_119688004_CL62696Contig1	*	1	534,	0,
chr11	116429610	116429768	TG_chr11_116429610_116429768_gi|47482408|gb|CN713018.1|CN713018	*	1	158,	0,
chr11	119464329	119464461	TG_chr11_119464329_119464452_gi|26127090|gb|BY021647.1|BY021647	*	1	132,	0,
chr11	117876895	117877783	TG_chr11_117876895_117877783_CL23638Contig1	*	1	888,	0,
chr11	118106493	118106695	TG_chr11_118106493_118106687_gi|26852944|gb|BY518565.1|BY518565	*	1	202,	0,
chr11	116147571	116147977	TG_chr11_116147569_116147980_gi|16015443|gb|BB688710.1|BB688710	+	1	406,	0,	Intergenic
chr11	116989348	116989776	TG_chr11_116989348_116989776_gi|6751054|gb|AW321510.1|AW321510	*	1	428,	0,
chr11	120351328	120351486	TG_chr11_120351328_120351486_gi|6009070|gb|AW061319.1|AW061319	+	1	158,	0,	Intergenic
chr11	117851985	117852430	TG_chr11_117851985_117852430_CL54225Contig1	*	1	445,	0,
chr11	119170106	119170224	TG_chr11_119170106_119170224_gi|2626608|gb|AA667907.1|AA667907	-	1	118,	0,	Intergenic
chr11	117524904	117525204	TG_chr11_117524935_117525204_gi|16107271|gb|BB723996.1|BB723996	*	1	300,	0,
chr11	118027796	118028308	TG_chr11_118027804_118028308_gi|9159369|gb|BE283248.1|BE283248	*	1	512,	0,
chr11	116056616	116057154	TG_chr11_116056616_116057154_gi|5338577|gb|AI790861.1|AI790861	*	1	538,	0,
chr11	120076402	120078305	TG_chr11_120076402_120078307_CL53854Contig1	-	2	113,425,	0,1478,	Intergenic
chr11	116830147	116830278	TG_chr11_116830147_116830278_gi|31601931|gb|CD554200.1|CD554200	*	1	131,	0,
chr11	120739123	120739539	TG_chr11_120739123_120739539_gi|6756520|gb|AW322495.1|AW322495	*	1	416,	0,
chr11	77379730	77379849	TG_chr11_77379730_77379842_gi|40008662|gb|BG064206.2|BG064206	*	1	119,	0,
chr11	75713247	75713396	TG_chr11_75713247_75713396_gi|26590855|gb|BY361367.1|BY361367	*	1	149,	0,
chr11	74535089	74535475	TG_chr11_74535089_74535475_gi|16477828|gb|BB643076.1|BB643076	*	1	386,	0,
chr11	75579982	75580247	TG_chr11_75579982_75580247_gi|56868407|gb|CX213115.1|CX213115	+	1	265,	0,	Intergenic
chr11	76811963	76812070	TG_chr11_76811963_76812070_gi|4272011|gb|AI426080.1|AI426080	+	1	107,	0,	Intergenic
chr11	75246476	75246589	TG_chr11_75246482_75246589_CL52138Contig1	*	1	113,	0,
chr11	77270417	77270898	TG_chr11_77270417_77270898_gi|116664154|gb|EG564732.1|EG564732	*	1	481,	0,
chr11	74637312	74637965	TG_chr11_74637312_74637965_gi|16489067|gb|BB655239.1|BB655239	+	1	653,	0,	Intergenic
chr11	74924451	74925068	TG_chr11_74924451_74925068_CL58678Contig1	*	1	617,	0,
chr11	77290349	77290641	TG_chr11_77290349_77290641_gi|26586593|gb|BY357105.1|BY357105	*	1	292,	0,
chr11	74352486	74352838	TG_chr11_74352486_74352838_CL50643Contig1	*	1	352,	0,
chr11	75347924	75348313	TG_chr11_75347924_75348313_gi|26964821|gb|BY629639.1|BY629639	*	1	389,	0,
chr11	76210229	76210347	TG_chr11_76210229_76210347_gi|40073027|gb|BG072240.2|BG072240	*	1	118,	0,
chr11	76257471	76257899	TG_chr11_76257471_76257899_gi|2803416|gb|AA756218.1|AA756218	*	1	428,	0,
chr11	77025939	77026201	TG_chr11_77025939_77026201_gi|23257140|gb|BU583175.1|BU583175	-	1	262,	0,	Intergenic
chr11	74690569	74695509	TG_chr11_74690569_74695509_gi|49905967|gb|CR514465.1|CR514465	*	2	124,110,	0,4830,
chr11	77838896	77839058	TG_chr11_77838901_77839058_gi|9976212|gb|BE650388.1|BE650388	*	1	162,	0,
chr11	77979607	77979817	TG_chr11_77979607_77979819_gi|8455775|gb|BB048627.1|BB048627	*	1	210,	0,
chr11	77892963	77893211	TG_chr11_77892963_77893211_gi|8969997|gb|BB272977.1|BB272977	*	1	248,	0,
chr11	77970419	77970833	TG_chr11_77970419_77970833_gi|5476361|gb|AI842148.1|AI842148	*	1	414,	0,
chr11	77419102	77419352	TG_chr11_77419102_77419352_CL54241Contig1	*	1	250,	0,
chr11	75150497	75150630	TG_chr11_75150497_75150630_gi|21458531|gb|BQ557646.1|BQ557646	*	1	133,	0,
chr11	76660815	76661032	TG_chr11_76660815_76661032_gi|22209503|gb|BQ840094.1|BQ840094	+	1	217,	0,	Intergenic
chr11	74806622	74807083	TG_chr11_74806622_74807083_gi|40011409|gb|BG065736.2|BG065736	*	1	461,	0,
chr11	75674471	75674993	TG_chr11_75674471_75674996_gi|49915629|gb|CR522089.1|CR522089	*	2	84,272,	0,250,
chr11	76257019	76257335	TG_chr11_76257028_76257335_gi|55830467|gb|AU258339.2|AU258339	*	1	316,	0,
chr11	77725658	77725935	TG_chr11_77725658_77725935_gi|9014694|gb|BB313989.1|BB313989	+	1	277,	0,	Intergenic
chr11	74539890	74540472	TG_chr11_74539890_74540472_gi|20490387|gb|BQ265322.1|BQ265322	+	1	582,	0,	Intergenic
chr11	74393377	74393798	TG_chr11_74393377_74393798_gi|49916376|gb|CR522675.1|CR522675	*	1	421,	0,
chr11	75573444	75574012	TG_chr11_75573448_75574012_CL31168Contig1	*	1	568,	0,
chr11	77840481	77840599	TG_chr11_77840481_77840599_gi|56875297|gb|CX220005.1|CX220005	*	1	118,	0,
chr11	73592565	73593983	TG_chr11_73590037_73593983_gi|37592565|gb|CB173936.1|CB173936	*	2	232,55,	0,1363,
chr11	75023399	75023830	TG_chr11_75023399_75023830_gi|40345330|gb|CK372181.1|CK372181	*	1	431,	0,
chr11	74535965	74536574	TG_chr11_74535971_74536574_gi|16488472|gb|BB654644.1|BB654644	*	1	609,	0,
chr11	78020421	78020547	TG_chr11_78020421_78020547_gi|21473057|gb|BQ569740.1|BQ569740	*	1	126,	0,
chr11	75293113	75293437	TG_chr11_75293113_75293437_CL47688Contig1	+	1	324,	0,	Intergenic
chr11	77025493	77025657	TG_chr11_77025493_77025657_gi|6375395|gb|AV335343.1|AV335343	+	1	164,	0,	Intergenic
chr11	75137458	75137891	TG_chr11_75137458_75137891_gi|3376190|gb|AU020606.1|AU020606	*	1	433,	0,
chr11	74641172	74642035	TG_chr11_74641172_74642035_CL21235Contig1	+	1	863,	0,	Intergenic
chr11	75274282	75274662	TG_chr11_75274282_75274662_gi|26077764|gb|BY017515.1|BY017515	-	1	380,	0,	Intergenic
chr11	76160357	76160970	TG_chr11_76160357_76160970_gi|14610658|gb|BI150657.1|BI150657	*	1	613,	0,
chr11	76111661	76112260	TG_chr11_76111661_76112260_gi|17949235|gb|BG802347.1|BG802347	*	1	599,	0,
chr11	77402189	77402402	TG_chr11_77402189_77402398_gi|9694528|gb|AL364683.1|AL364683	*	1	213,	0,
chr11	74754894	74755196	TG_chr11_74754894_74755196_gi|12574574|gb|BG092011.1|BG092011	*	1	302,	0,
chr11	75338140	75338306	TG_chr11_75338140_75338306_gi|8829792|gb|BB170709.1|BB170709	*	1	166,	0,
chr11	77162498	77162951	TG_chr11_77162498_77162951_gi|5030465|gb|AJ006814.1|AJ006814	*	1	453,	0,
chr11	74259709	74259993	TG_chr11_74259709_74259989_gi|10678009|gb|BE994604.1|BE994604	*	1	284,	0,
chr11	74498126	74498505	TG_chr11_74498126_74498505_gi|4408424|gb|AI509519.1|AI509519	*	1	379,	0,
chr11	74292364	74292517	TG_chr11_74292364_74292519_gi|21123844|gb|BQ418635.1|BQ418635	*	1	153,	0,
chr11	75543573	75543748	TG_chr11_75543581_75543736_gi|140567220|gb|AV465809.1|AV465809	-	1	175,	0,	Intergenic
chr11	75948068	75948252	TG_chr11_75948068_75948252_gi|6149276|gb|AV208424.1|AV208424	*	1	184,	0,
chr11	76808833	76808983	TG_chr11_76808833_76808983_gi|6097724|gb|AW122257.1|AW122257	-	1	150,	0,	Intergenic
chr11	77800880	77801272	TG_chr11_77800880_77801272_gi|141297322|gb|AV577699.1|AV577699	*	1	392,	0,
chr11	76295009	76295430	TG_chr11_76295009_76295430_gi|1676879|gb|AA119388.1|AA119388	*	1	421,	0,
chr11	76718277	76718557	TG_chr11_76718277_76718557_gi|4404552|gb|AI506701.1|AI506701	*	1	280,	0,
chr11	77800263	77800361	TG_chr11_77800263_77800363_gi|86582021|gb|DY246377.1|DY246377	*	1	98,	0,
chr11	77040590	77040822	TG_chr11_77040590_77040822_gi|119343100|gb|EH105340.1|EH105340	*	1	232,	0,
chr11	76022798	76023119	TG_chr11_76022798_76023119_gi|17003969|gb|BB825726.1|BB825726	+	1	321,	0,	Intergenic
chr11	77663793	77664162	TG_chr11_77663793_77664162_gi|11534055|gb|BF464872.1|BF464872	*	1	369,	0,
chr11	75404900	75405946	TG_chr11_75404900_75405946_CL48603Contig1	*	1	1046,	0,
chr11	74524860	74525187	TG_chr11_74524860_74525187_CL63576Contig1	*	1	327,	0,
chr11	77747454	77747731	TG_chr11_77747454_77747731_gi|26594220|gb|BY364732.1|BY364732	*	1	277,	0,
chr11	77014340	77014473	TG_chr11_77014340_77014473_gi|23256953|gb|BU582988.1|BU582988	-	1	133,	0,	Intergenic
chr11	77243979	77244526	TG_chr11_77243979_77244526_gi|6751174|gb|AW321630.1|AW321630	*	1	547,	0,
chr11	75129134	75129407	TG_chr11_75129134_75129407_gi|2920019|gb|C88062.1|C88062	*	1	273,	0,
chr11	75554981	75555458	TG_chr11_75554981_75555458_gi|47437228|gb|CN670777.1|CN670777	*	1	477,	0,
chr11	77682798	77684016	TG_chr11_77682798_77684016_CL36490Contig1	+	1	1218,	0,	Intergenic
chr11	74538480	74539059	TG_chr11_74538484_74539059_gi|20490388|gb|BQ265323.1|BQ265323	+	1	579,	0,	Intergenic
chr11	73999776	74006745	TG_chr11_73999776_74006745_gi|37592155|gb|CB173526.1|CB173526	+	2	305,185,	0,6784,	Intergenic
chr11	77908230	77908905	TG_chr11_77908230_77908905_gi|15399421|gb|BB628629.1|BB628629	*	1	675,	0,
chr11	78091469	78091690	TG_chr11_78091469_78091690_gi|31532927|gb|BM209188.2|BM209188	*	1	221,	0,
chr11	74719642	74719979	TG_chr11_74719642_74719979_gi|4305038|gb|AI447588.1|AI447588	*	1	337,	0,
chr11	74971358	74971787	TG_chr11_74971358_74971787_gi|31143256|gb|CD351745.1|CD351745	*	1	429,	0,
chr11	75983108	75983281	TG_chr11_75983117_75983281_gi|23616673|gb|BU699818.1|BU699818	*	1	173,	0,
chr11	75778493	75779081	TG_chr11_75778493_75779081_gi|28463317|gb|CB272994.1|CB272994	-	1	588,	0,	Intergenic
chr11	75508917	75509588	TG_chr11_75508917_75509588_CL41745Contig1	*	1	671,	0,
chr11	77357123	77357355	TG_chr11_77357123_77357355_gi|6365736|gb|AV325684.1|AV325684	*	1	232,	0,
chr11	75023859	75024112	TG_chr11_75023859_75024112_gi|49911327|gb|CR518726.1|CR518726	*	1	253,	0,
chr11	74972317	74972684	TG_chr11_74972317_74972684_gi|26130208|gb|BY024765.1|BY024765	*	1	367,	0,
chr11	76080063	76080729	TG_chr11_76080063_76080729_gi|16476080|gb|BB640923.1|BB640923	*	1	666,	0,
chr11	77417992	77418544	TG_chr11_77417992_77418544_gi|40343728|gb|CK378486.1|CK378486	*	1	552,	0,
chr11	76055789	76056038	TG_chr11_76055789_76056038_gi|8834715|gb|BB175632.1|BB175632	*	1	249,	0,
chr11	74793111	74793414	TG_chr11_74793147_74793416_gi|9273514|gb|BB433787.1|BB433787	*	1	303,	0,
chr11	77799954	77800063	TG_chr11_77799954_77800063_gi|86582174|gb|DY246530.1|DY246530	*	1	109,	0,
chr11	76241382	76242055	TG_chr11_76241382_76242055_gi|34588343|gb|CF536363.1|CF536363	*	1	673,	0,
chr11	74859739	74860634	TG_chr11_74859739_74860626_gi|76390472|gb|DV063174.1|DV063174	*	1	895,	0,
chr11	77207214	77207505	TG_chr11_77207212_77207505_gi|9063064|gb|BB351236.1|BB351236	*	1	291,	0,
chr11	77746433	77747102	TG_chr11_77746433_77747102_gi|16423647|gb|BB426102.2|BB426102	*	1	669,	0,
chr11	77804728	77805078	TG_chr11_77804728_77805078_gi|27332894|gb|CA881345.1|CA881345	*	1	350,	0,
chr11	77886746	77886876	TG_chr11_77886746_77886876_CL58704Contig1	+	1	130,	0,	Intergenic
chr11	77669725	77670390	TG_chr11_77669725_77670391_gi|14301608|gb|BG921132.1|BG921132	*	1	665,	0,
chr11	74954203	74954770	TG_chr11_74954203_74954770_gi|1739784|gb|AA163819.1|AA163819	*	2	83,17,	0,550,
chr11	74640564	74640939	TG_chr11_74640564_74640939_gi|26072853|gb|BY012604.1|BY012604	+	1	375,	0,	Intergenic
chr11	104305741	104305915	TG_chr11_104305741_104305907_gi|4766423|gb|AI662840.1|AI662840	+	1	174,	0,	Intergenic
chr11	103492156	103492386	TG_chr11_103492154_103492386_gi|10750185|gb|BF018779.1|BF018779	+	1	230,	0,	Intergenic
chr11	104403141	104403545	TG_chr11_104403141_104403539_CL56075Contig1	*	1	404,	0,
chr11	106393883	106394240	TG_chr11_106393883_106394240_gi|47464842|gb|CN696093.1|CN696093	*	1	357,	0,
chr11	103756650	103757030	TG_chr11_103756650_103757030_gi|76350982|gb|CJ222444.1|CJ222444	*	1	380,	0,
chr11	106479150	106479397	TG_chr11_106479150_106479397_gi|2460637|gb|AA611393.1|AA611393	+	1	247,	0,	Intergenic
chr11	106041865	106042070	TG_chr11_106041865_106042070_gi|9612309|gb|BB541086.1|BB541086	*	1	205,	0,
chr11	106052118	106052229	TG_chr11_106052118_106052229_gi|27335271|gb|CA883722.1|CA883722	*	1	111,	0,
chr11	107341225	107341682	TG_chr11_107341225_107341682_gi|33277424|gb|CF167870.1|CF167870	*	1	457,	0,
chr11	106519830	106520138	TG_chr11_106519830_106520138_gi|140567356|gb|AV465880.1|AV465880	*	1	308,	0,
chr11	105826921	105827113	TG_chr11_105826921_105827113_gi|33613820|gb|BX633945.1|BX633945	-	1	192,	0,	Intergenic
chr11	106091975	106092350	TG_chr11_106091975_106092350_gi|4604437|gb|AI595389.1|AI595389	*	1	375,	0,
chr11	102923472	102924037	TG_chr11_102923472_102924037_gi|33145525|gb|CF106458.1|CF106458	*	1	565,	0,
chr11	104270870	104271157	TG_chr11_104270870_104271157_gi|2349037|gb|AA575772.1|AA575772	*	1	287,	0,
chr11	106256505	106256907	TG_chr11_106256505_106256907_gi|89017528|gb|DV656358.1|DV656358	-	1	402,	0,	Intergenic
chr11	106388464	106389082	TG_chr11_106388464_106389082_gi|16494583|gb|BB660803.1|BB660803	*	1	618,	0,
chr11	105862371	105862824	TG_chr11_105862371_105862824_CL52811Contig1	+	1	453,	0,	Intergenic
chr11	107410546	107411166	TG_chr11_107410546_107411166_gi|16471877|gb|BB635893.1|BB635893	*	1	620,	0,
chr11	105222113	105222301	TG_chr11_105222113_105222294_gi|6243416|gb|AV255957.1|AV255957	*	1	188,	0,
chr11	102845751	102846158	TG_chr11_102845751_102846158_CL32496Contig1	+	1	407,	0,	Intergenic
chr11	103917125	103917583	TG_chr11_103917125_103917583_gi|4508383|gb|AI558145.1|AI558145	-	1	458,	0,	Intergenic
chr11	103287270	103287497	TG_chr11_103287270_103287497_gi|49908102|gb|CR516154.1|CR516154	+	1	227,	0,	Intergenic
chr11	107086211	107087037	TG_chr11_107086211_107087037_CL35878Contig1	*	1	826,	0,
chr11	106956819	106956985	TG_chr11_106956819_106956985_gi|26591888|gb|BY362400.1|BY362400	*	1	166,	0,
chr11	105996680	105997134	TG_chr11_105996680_105997134_CL46619Contig1	*	1	454,	0,
chr11	106899755	106900535	TG_chr11_106899755_106900535_gi|14501055|gb|BI082725.1|BI082725	*	1	780,	0,
chr11	105959415	105960004	TG_chr11_105959416_105960004_gi|40016103|gb|BG081485.2|BG081485	*	1	589,	0,
chr11	106988160	106988293	TG_chr11_106988160_106988293_gi|25101123|gb|CA556713.1|CA556713	*	1	133,	0,
chr11	105071958	105072620	TG_chr11_105071958_105072620_CL26721Contig1	*	1	662,	0,
chr11	105102070	105102186	TG_chr11_105102070_105102186_gi|47471643|gb|CN702894.1|CN702894	*	1	116,	0,
chr11	104953193	104953556	TG_chr11_104953193_104953556_gi|26212742|gb|BY102125.1|BY102125	*	1	363,	0,
chr11	103176756	103176940	TG_chr11_103176756_103176942_gi|34327253|gb|CF383829.1|CF383829	+	1	184,	0,	Intergenic
chr11	106345188	106345599	TG_chr11_106345188_106345599_gi|26694149|gb|BY422540.1|BY422540	*	1	411,	0,
chr11	105261857	105262116	TG_chr11_105261857_105262116_gi|10713008|gb|BF012733.1|BF012733	*	1	259,	0,
chr11	104992346	104992750	TG_chr11_104992346_104992750_gi|10750388|gb|BF019056.1|BF019056	*	1	404,	0,
chr11	104280675	104281226	TG_chr11_104280675_104281226_CL24439Contig1	*	1	551,	0,
chr11	104300967	104301637	TG_chr11_104300971_104301639_gi|16491775|gb|BB657950.1|BB657950	*	1	670,	0,
chr11	102819623	102819922	TG_chr11_102819621_102819922_gi|5242708|gb|AV095160.1|AV095160	*	1	299,	0,	Intergenic
chr11	102643981	102644471	TG_chr11_102643981_102644465_gi|10588610|gb|BE949944.1|BE949944	+	1	490,	0,	Intergenic
chr11	106782491	106782733	TG_chr11_106782491_106782735_gi|7064141|gb|AW493895.1|AW493895	+	1	242,	0,	Intergenic
chr11	103808135	103808310	TG_chr11_103808135_103808310_gi|2199636|gb|AA475106.1|AA475106	*	1	175,	0,
chr11	106362569	106363078	TG_chr11_106362569_106363078_gi|47433939|gb|CN667488.1|CN667488	+	1	509,	0,	Intergenic
chr11	104278227	104278766	TG_chr11_104278227_104278766_CL62189Contig1	*	1	539,	0,
chr11	104299979	104300350	TG_chr11_104299979_104300350_CL50004Contig1	*	1	371,	0,
chr11	103753310	103753571	TG_chr11_103753310_103753568_gi|4508229|gb|AI557991.1|AI557991	*	1	261,	0,
chr11	103772178	103772463	TG_chr11_103772178_103772463_gi|4702966|gb|AI639857.1|AI639857	*	1	285,	0,
chr11	106632391	106632559	TG_chr11_106632391_106632542_gi|9493526|gb|BB504732.1|BB504732	*	1	168,	0,
chr11	105769613	105770252	TG_chr11_105769613_105770252_CL52616Contig1	*	1	639,	0,
chr11	107078631	107078975	TG_chr11_107078631_107078975_gi|47588996|gb|BP427106.1|BP427106	*	1	344,	0,
chr11	102992671	102993130	TG_chr11_102992669_102993130_CL59448Contig1	+	1	459,	0,	Intergenic
chr11	102464455	102464849	TG_chr11_102464455_102464849_gi|1808020|gb|AA209626.1|AA209626	-	1	394,	0,	Intergenic
chr11	104257169	104257285	TG_chr11_104257169_104257285_gi|1702558|gb|AA140337.1|AA140337	*	1	116,	0,
chr11	106054330	106054823	TG_chr11_106054330_106054823_CL58516Contig1	*	1	493,	0,
chr11	103488107	103488691	TG_chr11_103488115_103488691_CL53619Contig1	+	1	584,	0,	Intergenic
chr11	104298125	104298350	TG_chr11_104298129_104298350_gi|6289685|gb|AV319852.1|AV319852	*	1	225,	0,
chr11	106081139	106081700	TG_chr11_106081139_106081700_CL58636Contig1	*	1	561,	0,
chr11	107323061	107323380	TG_chr11_107323061_107323380_CL39624Contig1	*	1	319,	0,
chr11	102680751	102681043	TG_chr11_102680751_102681043_CL53333Contig1	*	1	292,	0,
chr11	104203466	104203657	TG_chr11_104203466_104203657_gi|31604714|gb|CD560821.1|CD560821	*	1	191,	0,
chr11	103634088	103634445	TG_chr11_103634088_103634445_gi|26211474|gb|BY100857.1|BY100857	+	1	357,	0,	Intergenic
chr11	105806057	105806563	TG_chr11_105806057_105806563_gi|16403784|gb|BB327798.2|BB327798	-	1	506,	0,	Intergenic
chr11	105112804	105113535	TG_chr11_105112804_105113537_gi|16398793|gb|BB667344.1|BB667344	*	1	731,	0,
chr11	107332317	107333269	TG_chr11_107332317_107333269_gi|5549143|gb|AI875094.1|AI875094	+	2	245,216,	0,736,	Intergenic
chr11	104281984	104282398	TG_chr11_104281984_104282398_CL52765Contig1	*	1	414,	0,
chr11	107431360	107431711	TG_chr11_107431360_107431711_gi|4765625|gb|AI662042.1|AI662042	*	1	351,	0,
chr11	103533956	103534223	TG_chr11_103533954_103534223_gi|33612259|gb|BX632384.1|BX632384	-	1	267,	0,	Intergenic
chr11	102780610	102780765	TG_chr11_102780608_102780765_gi|23833568|gb|BU786668.1|BU786668	*	1	155,	0,
chr11	105956749	105957325	TG_chr11_105956749_105957325_gi|34593175|gb|CF540652.1|CF540652	*	1	576,	0,
chr11	104284991	104285113	TG_chr11_104284991_104285113_gi|4317005|gb|AI462975.1|AI462975	*	1	122,	0,
chr11	106761228	106761354	TG_chr11_106761228_106761354_gi|1566461|gb|AA068163.1|AA068163	*	1	126,	0,
chr11	104412321	104412787	TG_chr11_104412321_104412787_gi|42801532|gb|CK789536.1|CK789536	*	1	466,	0,
chr11	102785124	102785617	TG_chr11_102785124_102785617_gi|47493380|gb|CN723995.1|CN723995	*	1	493,	0,
chr11	104370166	104370314	TG_chr11_104370166_104370314_gi|40106650|gb|BG087597.2|BG087597	*	1	148,	0,
chr11	103603952	103604519	TG_chr11_103603952_103604519_CL58631Contig1	*	1	567,	0,
chr11	103557596	103557908	TG_chr11_103557596_103557908_CL43728Contig1	*	1	312,	0,
chr11	104050682	104050995	TG_chr11_104050682_104050995_gi|49910379|gb|CR517961.1|CR517961	*	1	313,	0,
chr11	105746753	105747433	TG_chr11_105746753_105747433_CL36861Contig1	*	1	680,	0,
chr11	106905167	106905836	TG_chr11_106905167_106905836_CL61645Contig1	*	1	669,	0,
chr11	104039254	104039700	TG_chr11_104039254_104039700_gi|26926777|gb|BY591595.1|BY591595	-	1	446,	0,	Intergenic
chr11	105464081	105464696	TG_chr11_105464081_105464696_gi|27131495|gb|BY718378.1|BY718378	*	1	615,	0,
chr11	104183263	104183763	TG_chr11_104183263_104183716_gi|1619415|gb|AA080434.1|AA080434	*	1	500,	0,
chr11	105162071	105162186	TG_chr11_105162071_105162183_gi|19400927|gb|BM941775.1|BM941775	*	1	115,	0,
chr11	106179345	106179595	TG_chr11_106179345_106179595_gi|2860281|gb|AA797326.1|AA797326	-	1	250,	0,	Intergenic
chr11	105590972	105591431	TG_chr11_105590972_105591431_CL49380Contig1	*	1	459,	0,
chr11	104207774	104208274	TG_chr11_104207774_104208274_gi|140540995|gb|AV495030.1|AV495030	*	1	500,	0,
chr11	103084562	103085195	TG_chr11_103084562_103085195_gi|40232408|gb|CK332811.1|CK332811	*	1	633,	0,
chr11	3605716	3606247	TG_chr11_3605716_3606247_gi|33145355|gb|CF106288.1|CF106288	*	1	531,	0,
chr11	5702350	5702951	TG_chr11_5702357_5702951_CL25948Contig1	*	1	601,	0,
chr11	4997161	4997375	TG_chr11_4997161_4997375_gi|1562725|gb|AA065425.1|AA065425	*	1	214,	0,
chr11	4992115	4992664	TG_chr11_4992115_4992664_gi|86580405|gb|DY244761.1|DY244761	*	1	549,	0,
chr11	4066863	4067335	TG_chr11_4066863_4067335_gi|31603563|gb|CD555832.1|CD555832	*	1	472,	0,
chr11	5258609	5258885	TG_chr11_5258609_5258885_gi|20318750|gb|AU255731.1|AU255731	*	1	276,	0,
chr11	5756391	5761187	TG_chr11_5756391_5761187_gi|26418426|gb|BY237226.1|BY237226	+	2	322,112,	0,4684,	Intergenic
chr11	6381289	6381609	TG_chr11_6381289_6381609_gi|5909832|gb|AW049303.1|AW049303	+	1	320,	0,	Intergenic
chr11	4083306	4083590	TG_chr11_4083303_4083590_gi|9285409|gb|BB442797.1|BB442797	-	1	284,	0,	Intergenic
chr11	3145080	3145461	TG_chr11_3145080_3145461_CL45450Contig1	-	1	381,	0,	Intergenic
chr11	4381507	4381658	TG_chr11_4381507_4381658_gi|9692658|gb|AL361825.1|AL361825	*	1	151,	0,
chr11	6330209	6330678	TG_chr11_6330209_6330678_gi|140626281|gb|AV517039.1|AV517039	*	1	469,	0,
chr11	3590567	3590991	TG_chr11_3590567_3590993_gi|26601207|gb|BY371719.1|BY371719	-	1	424,	0,	Intergenic
chr11	3114573	3114701	TG_chr11_3114573_3114701_gi|40071631|gb|BG084306.2|BG084306	*	1	128,	0,
chr11	5422868	5423003	TG_chr11_5422868_5423003_gi|9165192|gb|BE286697.1|BE286697	*	1	135,	0,
chr11	3553338	3553588	TG_chr11_3553338_3553588_gi|140520956|gb|AV492659.1|AV492659	*	1	250,	0,
chr11	3146331	3146737	TG_chr11_3146331_3146737_gi|3141940|gb|AA968047.1|AA968047	-	1	406,	0,	Intergenic
chr11	3041520	3042026	TG_chr11_3041520_3042026_CL34508Contig1	*	1	506,	0,
chr11	4391277	4391838	TG_chr11_4391277_4391838_CL49966Contig1	*	1	561,	0,
chr11	5223253	5223460	TG_chr11_5223253_5223460_gi|16481465|gb|BB647136.1|BB647136	*	1	207,	0,
chr11	4937315	4937450	TG_chr11_4937315_4937450_gi|1649867|gb|AA103704.1|AA103704	*	1	135,	0,
chr11	6034629	6035320	TG_chr11_6034629_6035313_gi|16406972|gb|BB371469.2|BB371469	*	1	691,	0,
chr11	5320170	5320450	TG_chr11_5320170_5320450_gi|20322404|gb|AU257613.1|AU257613	*	1	280,	0,
chr11	4071619	4071919	TG_chr11_4071620_4071913_gi|33615041|gb|BX635166.1|BX635166	*	1	300,	0,
chr11	4116265	4116837	TG_chr11_4116265_4116837_gi|58035941|gb|CX733467.1|CX733467	+	1	572,	0,	Intergenic
chr11	3977165	3977573	TG_chr11_3977165_3977573_CL29859Contig1	*	1	408,	0,
chr11	6334784	6335297	TG_chr11_6334784_6335297_gi|33277542|gb|CF167988.1|CF167988	*	1	513,	0,
chr11	4920709	4921192	TG_chr11_4920709_4921192_gi|47466358|gb|CN697609.1|CN697609	*	1	483,	0,
chr11	6072238	6072555	TG_chr11_6072238_6072555_CL52654Contig1	*	1	317,	0,
chr11	4954135	4954283	TG_chr11_4954135_4954283_gi|2917182|gb|C85225.1|C85225	*	1	148,	0,
chr11	6462275	6462955	TG_chr11_6462289_6462955_gi|16352088|gb|BB206211.2|BB206211	*	1	680,	0,
chr11	5217005	5217349	TG_chr11_5217005_5217349_gi|76178525|gb|CJ078285.1|CJ078285	*	1	344,	0,
chr11	5493886	5494175	TG_chr11_5493886_5494175_gi|4308860|gb|AI448134.1|AI448134	*	1	289,	0,
chr11	3327708	3327830	TG_chr11_3327706_3327830_gi|27332341|gb|CA880792.1|CA880792	*	1	122,	0,
chr11	4471517	4472211	TG_chr11_4471517_4472211_CL33024Contig1	*	1	694,	0,
chr11	3227364	3227844	TG_chr11_3227364_3227844_gi|11539222|gb|BF470039.1|BF470039	-	1	480,	0,	Intergenic
chr11	6000262	6000740	TG_chr11_6000262_6000740_gi|9206147|gb|BE332371.1|BE332371	-	1	478,	0,	Intergenic
chr11	5306216	5306630	TG_chr11_5306216_5306630_CL61821Contig1	*	1	414,	0,
chr11	5815369	5816635	TG_chr11_5815369_5816635_gi|6826722|gb|AW114009.1|AW114009	*	2	30,294,	0,972,
chr11	5930831	5931081	TG_chr11_5930831_5931081_gi|141283740|gb|AV569973.1|AV569973	*	1	250,	0,
chr11	6216230	6216368	TG_chr11_6216230_6216368_gi|26591562|gb|BY362074.1|BY362074	*	1	138,	0,
chr11	5332035	5332156	TG_chr11_5332035_5332156_gi|27333724|gb|CA882175.1|CA882175	*	1	121,	0,
chr11	3056948	3057131	TG_chr11_3056948_3057131_gi|21468558|gb|BQ565241.1|BQ565241	*	1	183,	0,
chr11	3068929	3069088	TG_chr11_3068765_3069088_gi|40343470|gb|CK378228.1|CK378228	*	1	159,	0,
chr11	3871182	3871564	TG_chr11_3871182_3871564_gi|75986578|gb|CJ045008.1|CJ045008	*	1	382,	0,
chr11	5192547	5193001	TG_chr11_5192547_5193001_gi|15689859|gb|BI714164.1|BI714164	*	1	454,	0,
chr11	4321760	4322227	TG_chr11_4321760_4322227_gi|141294651|gb|AV576547.1|AV576547	*	1	467,	0,
chr11	4978582	4979203	TG_chr11_4978582_4979203_gi|16467718|gb|BB630854.1|BB630854	*	1	621,	0,
chr11	5426423	5427306	TG_chr11_5426423_5427307_CL23506Contig1	-	1	883,	0,	Intergenic
chr11	4986288	4986813	TG_chr11_4986288_4986813_CL63931Contig1	*	1	525,	0,
chr11	4912601	4912740	TG_chr11_4912601_4912732_gi|76246737|gb|CJ146409.1|CJ146409	*	1	139,	0,
chr11	4523106	4523871	TG_chr11_4523112_4523871_gi|37644181|gb|CF747837.1|CF747837	-	1	765,	0,	Intergenic
chr11	6221064	6221210	TG_chr11_6221064_6221210_gi|1660400|gb|AA108966.1|AA108966	*	1	146,	0,
chr11	4890163	4890265	TG_chr11_4890163_4890265_gi|15708935|gb|BI731922.1|BI731922	*	1	102,	0,
chr11	5399016	5399261	TG_chr11_5399016_5399261_gi|49907441|gb|CR515636.1|CR515636	+	1	245,	0,	Intergenic
chr11	4979408	4980226	TG_chr11_4979413_4980226_gi|51551597|gb|CB844982.2|CB844982	*	1	818,	0,
chr11	3236058	3241567	TG_chr11_3236058_3241567_gi|56888028|gb|CX232736.1|CX232736	*	2	67,41,	0,5468,
chr11	3222460	3222781	TG_chr11_3222460_3222781_gi|4804860|gb|AI666506.1|AI666506	+	1	321,	0,	Intergenic
chr11	3203989	3204399	TG_chr11_3203989_3204399_gi|10375617|gb|BE859565.1|BE859565	*	1	410,	0,
chr11	5318133	5318648	TG_chr11_5318133_5318648_CL56108Contig1	*	1	515,	0,
chr11	5407627	5408004	TG_chr11_5407627_5408004_CL46876Contig1	+	1	377,	0,	Intergenic
chr11	5479298	5479715	TG_chr11_5479298_5479715_gi|27061841|gb|BY675776.1|BY675776	*	1	417,	0,
chr11	5148309	5148928	TG_chr11_5148309_5148919_CL55239Contig1	*	1	619,	0,
chr11	3671701	3671934	TG_chr11_3671701_3671939_gi|40790585|gb|CA585463.1|CA585463	*	1	233,	0,
chr11	4380878	4381304	TG_chr11_4380878_4381304_gi|26751996|gb|BY454670.1|BY454670	*	1	426,	0,
chr11	6390901	6393536	TG_chr11_6390901_6393536_CL62462Contig1	*	4	36,183,138,165,	0,770,2216,2470,	Intergenic
chr11	3027621	3032355	TG_chr11_3027621_3032355_gi|6748672|gb|AW319120.1|AW319120	*	2	263,53,	0,4681,
chr11	4390132	4390760	TG_chr11_4390132_4390760_gi|58031818|gb|CX729361.1|CX729361	*	1	628,	0,
chr11	3707960	3708592	TG_chr11_3707960_3708592_gi|47486168|gb|CN716783.1|CN716783	*	1	632,	0,
chr11	5432495	5432929	TG_chr11_5432495_5432929_gi|76527461|gb|CJ303266.1|CJ303266	*	1	434,	0,
chr11	5113432	5113842	TG_chr11_5113432_5113842_CL42982Contig1	*	1	410,	0,
chr11	3095660	3095805	TG_chr11_3095660_3095805_gi|40790027|gb|CA584905.1|CA584905	*	1	145,	0,	Intergenic
chr11	4975442	4975587	TG_chr11_4975442_4975587_gi|21472049|gb|BQ568732.1|BQ568732	*	1	145,	0,
chr11	4997688	4998151	TG_chr11_4997688_4998151_gi|4275080|gb|AI429154.1|AI429154	*	1	463,	0,
chr11	4673522	4673670	TG_chr11_4673522_4673670_gi|22863172|gb|BQ831117.1|BQ831117	*	1	148,	0,
chr11	6022942	6023619	TG_chr11_6022942_6023619_CL46000Contig1	*	1	677,	0,
chr11	5484360	5484622	TG_chr11_5484360_5484622_gi|6365284|gb|AV325232.1|AV325232	*	1	262,	0,
chr11	6219725	6220251	TG_chr11_6219725_6220251_gi|31607024|gb|CD563395.1|CD563395	*	1	526,	0,
chr11	4901871	4901964	TG_chr11_4901871_4901965_gi|11534003|gb|BF464820.1|BF464820	*	1	93,	0,
chr11	5680344	5680625	TG_chr11_5680342_5680625_gi|5215878|gb|AV084430.1|AV084430	*	1	281,	0,	Intergenic
chr11	5622223	5622879	TG_chr11_5622223_5622879_gi|27133878|gb|BY720761.1|BY720761	*	1	656,	0,
chr11	5496746	5496998	TG_chr11_5496746_5496998_gi|4765954|gb|AI662371.1|AI662371	*	1	252,	0,
chr11	3226597	3226774	TG_chr11_3226597_3226774_gi|148218257|gb|EL961603.1|EL961603	+	1	177,	0,	Intergenic
chr11	36076430	36077013	TG_chr11_36076430_36077013_CL30295Contig1	*	1	583,	0,
chr11	36621021	36621751	TG_chr11_36621021_36621751_CL53612Contig1	*	1	730,	0,
chr11	41279809	41280047	TG_chr11_41279825_41280047_gi|6405276|gb|AV358274.1|AV358274	-	1	238,	0,	Intergenic
chr11	40570557	40570982	TG_chr11_40570557_40570982_gi|4300118|gb|AI452180.1|AI452180	+	1	425,	0,	Intergenic
chr11	43393529	43393848	TG_chr11_43393529_43393848_gi|27444697|gb|CA951820.1|CA951820	*	1	319,	0,
chr11	36611282	36611875	TG_chr11_36611282_36611875_CL63192Contig1	*	1	593,	0,
chr11	37012794	37013196	TG_chr11_37012792_37013196_CL57436Contig1	+	1	402,	0,	Intergenic
chr11	41309870	41309987	TG_chr11_41309870_41309981_gi|76273091|gb|CJ162604.1|CJ162604	+	1	117,	0,	Intergenic
chr11	40493934	40494040	TG_chr11_40493934_40494040_gi|2143083|gb|AA438169.1|AA438169	*	1	106,	0,
chr11	43184522	43185018	TG_chr11_43184522_43185018_CL46451Contig1	+	1	496,	0,	Intergenic
chr11	36598956	36599883	TG_chr11_36598956_36599883_CL25219Contig1	*	1	927,	0,
chr11	36364949	36365140	TG_chr11_36364949_36365140_CL53658Contig1	*	1	191,	0,
chr11	35858255	35858889	TG_chr11_35858255_35858889_gi|16397373|gb|AV356430.2|AV356430	*	1	634,	0,
chr11	42204720	42204825	TG_chr11_42204720_42204825_gi|41337422|gb|CK616536.1|CK616536	+	1	105,	0,	Intergenic
chr11	38908192	38908388	TG_chr11_38908192_38908388_gi|10749880|gb|BF018548.1|BF018548	-	1	196,	0,	Intergenic
chr11	42417837	42418386	TG_chr11_42417837_42418386_gi|16475702|gb|BB640465.1|BB640465	*	1	549,	0,
chr11	40557650	40558248	TG_chr11_40557650_40558248_CL45796Contig1	+	1	598,	0,	Intergenic
chr11	36376615	36377099	TG_chr11_36376615_36377099_gi|16484209|gb|BB649954.1|BB649954	*	1	484,	0,
chr11	36979827	36980075	TG_chr11_36979827_36980075_gi|40792985|gb|CA587695.1|CA587695	*	1	248,	0,	Intergenic
chr11	36469354	36469951	TG_chr11_36469354_36469951_gi|37593133|gb|CB174504.1|CB174504	*	1	597,	0,
chr11	43502555	43502741	TG_chr11_43502555_43502741_gi|34379112|gb|CB848511.1|CB848511	*	1	186,	0,
chr11	41114636	41115022	TG_chr11_41114637_41115022_gi|26290959|gb|BY154379.1|BY154379	+	1	386,	0,	Intergenic
chr11	36362782	36363422	TG_chr11_36362782_36363422_CL28166Contig1	*	1	640,	0,
chr11	36619849	36620051	TG_chr11_36619849_36620051_gi|21470086|gb|BQ566769.1|BQ566769	*	1	202,	0,
chr11	41732749	41733397	TG_chr11_41732749_41733397_gi|15407627|gb|BB083094.2|BB083094	*	1	648,	0,
chr11	36186160	36186298	TG_chr11_36186160_36186298_gi|47589723|gb|BP427684.1|BP427684	*	1	138,	0,
chr11	43237789	43237901	TG_chr11_43237789_43237901_gi|47477430|gb|CN708681.1|CN708681	*	1	112,	0,
chr11	41974378	41974775	TG_chr11_41974378_41974775_gi|11533757|gb|BF464574.1|BF464574	*	1	397,	0,
chr11	36716799	36717227	TG_chr11_36716799_36717227_gi|40015864|gb|BG081345.2|BG081345	*	1	428,	0,
chr11	37422386	37422665	TG_chr11_37422386_37422655_gi|55830604|gb|AU259647.2|AU259647	-	1	279,	0,	Intergenic
chr11	36489885	36490299	TG_chr11_36489890_36490299_gi|26945866|gb|BY610684.1|BY610684	*	1	414,	0,
chr11	35853541	35853800	TG_chr11_35853541_35853800_gi|119335145|gb|EH097389.1|EH097389	*	1	259,	0,
chr11	35868436	35869014	TG_chr11_35868436_35869014_gi|16383460|gb|AV165031.2|AV165031	*	1	578,	0,
chr11	41798145	41798739	TG_chr11_41798154_41798739_gi|16485592|gb|BB651339.1|BB651339	*	1	594,	0,
chr2	62556807	62556856	TG_chr11_41798154_41798739_gi|16485592|gb|BB651339.1|BB651339	*	1	49,	0,
chr11	43398314	43398826	TG_chr11_43398314_43398821_gi|17948016|gb|BG801147.1|BG801147	*	1	512,	0,
chr11	36027283	36027657	TG_chr11_36027283_36027658_gi|27037274|gb|BY664093.1|BY664093	*	1	374,	0,
chr11	40536344	40536611	TG_chr11_40536344_40536611_gi|9054343|gb|BB344619.1|BB344619	*	1	267,	0,
chr11	43374426	43374786	TG_chr11_43374426_43374786_gi|26594711|gb|BY365223.1|BY365223	*	1	360,	0,
chr11	40288220	40289177	TG_chr11_40288218_40289177_gi|27124678|gb|BY712997.1|BY712997	-	2	246,135,	0,822,	Intergenic
chr11	36318314	36318684	TG_chr11_36318314_36318684_gi|16270704|gb|BB190109.2|BB190109	*	1	370,	0,
chr11	36602830	36603066	TG_chr11_36602834_36603066_gi|11489363|gb|BB592761.1|BB592761	*	1	236,	0,
chr11	38507455	38508035	TG_chr11_38507464_38508035_CL62191Contig1	+	1	580,	0,	Intergenic
chr11	36077586	36078202	TG_chr11_36077586_36078202_CL40483Contig1	*	1	616,	0,
chr11	36179453	36179677	TG_chr11_36179453_36179677_gi|6184232|gb|AV231717.1|AV231717	*	1	224,	0,
chr11	42122905	42123479	TG_chr11_42122905_42123479_gi|16466198|gb|BB628876.1|BB628876	*	1	574,	0,
chr11	36293055	36293688	TG_chr11_36293055_36293672_gi|16262415|gb|BB128246.2|BB128246	*	1	633,	0,
chr11	36369376	36369922	TG_chr11_36369376_36369922_gi|31598656|gb|CD550925.1|CD550925	*	1	546,	0,
chr11	37797489	37797928	TG_chr11_37797489_37797928_gi|26613156|gb|BY383668.1|BY383668	-	1	439,	0,	Intergenic
chr11	36514239	36514940	TG_chr11_36514239_36514940_CL56257Contig1	*	1	701,	0,
chr11	38906394	38906880	TG_chr11_38906394_38906880_gi|11268503|gb|BF319709.1|BF319709	-	1	486,	0,	Intergenic
chr11	40106833	40107222	TG_chr11_40106833_40107222_gi|27078712|gb|BY682983.1|BY682983	-	1	389,	0,	Intergenic
chr11	41803642	41803878	TG_chr11_41803665_41803878_gi|55830316|gb|AU255298.2|AU255298	*	1	236,	0,
chr11	36697401	36697847	TG_chr11_36697406_36697847_CL54840Contig1	*	1	446,	0,
chr11	36100396	36101194	TG_chr11_36100396_36101194_CL42092Contig1	*	1	798,	0,
chr11	36484019	36484625	TG_chr11_36484019_36484625_gi|16478898|gb|BB644361.1|BB644361	*	1	606,	0,
chr11	38660744	38661336	TG_chr11_38660744_38661336_gi|40015529|gb|BG081166.2|BG081166	-	1	592,	0,	Intergenic
chr11	36628695	36628969	TG_chr11_36628695_36628969_gi|26591344|gb|BY361856.1|BY361856	*	1	274,	0,
chr11	39574548	39574783	TG_chr11_39574548_39574783_gi|6395085|gb|AV354028.1|AV354028	+	1	235,	0,	Intergenic
chr11	40212040	40212186	TG_chr11_40212040_40212186_gi|26532626|gb|BY337165.1|BY337165	-	1	146,	0,	Intergenic
chr11	36152479	36153133	TG_chr11_36152479_36153133_gi|16388109|gb|AV254762.2|AV254762	*	1	654,	0,
chr11	37199322	37199862	TG_chr11_37199322_37199862_CL57892Contig1	+	1	540,	0,	Intergenic
chr11	42624903	42625264	TG_chr11_42624903_42625264_gi|26496810|gb|BY306473.1|BY306473	-	1	361,	0,	Intergenic
chr11	39576144	39576825	TG_chr11_39576144_39576822_gi|27166820|gb|BY741737.1|BY741737	+	1	681,	0,	Intergenic
chr11	36545680	36546072	TG_chr11_36545680_36546072_CL60833Contig1	*	1	392,	0,
chr11	36629436	36629909	TG_chr11_36629437_36629909_gi|26427002|gb|BY245490.1|BY245490	*	1	473,	0,
chr11	35928219	35928475	TG_chr11_35928219_35928475_gi|24428679|gb|BU924796.1|BU924796	*	1	256,	0,
chr11	37995937	37996520	TG_chr11_37995937_37996520_gi|17955942|gb|BG808956.1|BG808956	*	1	583,	0,	Intergenic
chr11	42258723	42259070	TG_chr11_42258723_42259070_gi|20326046|gb|AU259483.1|AU259483	*	1	347,	0,
chr11	35874864	35875211	TG_chr11_35874864_35875211_CL36402Contig1	*	1	347,	0,
chr11	41185004	41185387	TG_chr11_41185004_41185387_gi|27068088|gb|BY678277.1|BY678277	+	1	383,	0,	Intergenic
chr11	41781535	41782185	TG_chr11_41781529_41782185_gi|16412399|gb|BB398714.2|BB398714	*	1	650,	0,
chr11	35922063	35922494	TG_chr11_35922063_35922494_gi|4485028|gb|AI552665.1|AI552665	*	1	431,	0,
chr11	38072814	38073445	TG_chr11_38072814_38073445_gi|16425925|gb|BB455095.2|BB455095	+	1	631,	0,	Intergenic
chr11	42970115	42970573	TG_chr11_42970115_42970574_gi|16463841|gb|BB625600.1|BB625600	*	1	458,	0,
chr11	41758256	41758869	TG_chr11_41758256_41758869_gi|27168012|gb|BY742467.1|BY742467	*	1	613,	0,
chr11	35947779	35947895	TG_chr11_35947779_35947898_gi|47588429|gb|BP426647.1|BP426647	*	1	116,	0,
chr11	37091146	37091428	TG_chr11_37091146_37091428_gi|8982812|gb|BB282363.1|BB282363	+	1	282,	0,	Intergenic
chr11	36890805	36891404	TG_chr11_36890805_36891404_gi|17962336|gb|BI991315.1|BI991315	*	1	599,	0,	Intergenic
chr11	43090837	43091053	TG_chr11_43090837_43091053_gi|49909662|gb|CR517398.1|CR517398	+	1	216,	0,	Intergenic
chr11	39946127	39946481	TG_chr11_39946127_39946481_gi|27060850|gb|BY675265.1|BY675265	-	1	354,	0,	Intergenic
chr11	39414154	39414411	TG_chr11_39414154_39414411_CL58539Contig1	-	1	257,	0,	Intergenic
chr11	36913880	36914519	TG_chr11_36913880_36914519_CL62957Contig1	+	1	639,	0,	Intergenic
chr11	42849280	42849912	TG_chr11_42849280_42849917_gi|16496839|gb|BB663085.1|BB663085	+	1	632,	0,	Intergenic
chr11	42851716	42852017	TG_chr11_42851716_42852017_gi|26533789|gb|BY337833.1|BY337833	+	1	301,	0,	Intergenic
chr11	37769530	37769771	TG_chr11_37769530_37769771_gi|49905546|gb|CR514107.1|CR514107	+	1	241,	0,	Intergenic
chr11	41994489	41994681	TG_chr11_41994489_41994683_gi|47588460|gb|BP426673.1|BP426673	*	1	192,	0,
chr11	42826738	42827083	TG_chr11_42826738_42827083_gi|27048233|gb|BY669103.1|BY669103	-	1	345,	0,	Intergenic
chr11	37047790	37048164	TG_chr11_37047790_37048164_gi|26942323|gb|BY607141.1|BY607141	+	1	374,	0,	Intergenic
chr11	36253900	36254577	TG_chr11_36253907_36254577_gi|16466288|gb|BB629014.1|BB629014	*	1	677,	0,
chr11	35933148	35933578	TG_chr11_35933148_35933578_gi|76233576|gb|CJ133248.1|CJ133248	*	1	430,	0,
chr11	36485491	36486104	TG_chr11_36485491_36486104_gi|27134618|gb|BY721501.1|BY721501	*	1	613,	0,
chr11	11562117	11562698	TG_chr11_11562117_11562698_CL43810Contig1	-	1	581,	0,	Intergenic
chr11	18782180	18782965	TG_chr11_18782180_18782965_gi|14496401|gb|BI078071.1|BI078071	*	1	785,	0,
chr11	11842663	11843301	TG_chr11_11842663_11843301_gi|76048272|gb|CJ051235.1|CJ051235	*	1	638,	0,
chr11	14016226	14016615	TG_chr11_14016226_14016615_gi|76313137|gb|CJ184401.1|CJ184401	-	1	389,	0,	Intergenic
chr11	11934763	11935239	TG_chr11_11934763_11935239_CL26974Contig1	*	1	476,	0,
chr11	11056359	11056746	TG_chr11_11056359_11056746_gi|76314941|gb|CJ186205.1|CJ186205	*	1	387,	0,
chr11	12739750	12740143	TG_chr11_12739750_12740143_gi|26065390|gb|BY005141.1|BY005141	+	1	393,	0,	Intergenic
chr11	16655505	16655824	TG_chr11_16655505_16655824_gi|9379428|gb|BB462239.1|BB462239	*	1	319,	0,
chr11	18029404	18029709	TG_chr11_18029404_18029709_gi|49914578|gb|CR521238.1|CR521238	+	1	305,	0,	Intergenic
chr11	8506780	8506972	TG_chr11_8506780_8506972_gi|37193682|gb|CF612504.1|CF612504	*	1	192,	0,
chr11	18786626	18786739	TG_chr11_18786626_18786739_gi|23607279|gb|BU696720.1|BU696720	*	1	113,	0,
chr11	8914141	8914583	TG_chr11_8914141_8914583_gi|8073943|gb|AW908710.1|AW908710	+	1	442,	0,	Intergenic
chr11	18699806	18700512	TG_chr11_18699812_18700512_gi|16394986|gb|AV320609.2|AV320609	-	1	706,	0,	Intergenic
chr11	16668269	16669046	TG_chr11_16668269_16669038_gi|28285261|gb|CB233683.1|CB233683	*	1	777,	0,
chr11	11164417	11165296	TG_chr11_11164417_11165288_gi|22336957|gb|BQ921926.1|BQ921926	+	1	879,	0,	Intergenic
chr11	11860602	11861564	TG_chr11_11860608_11861564_CL32794Contig1	*	1	962,	0,
chr11	16667049	16667419	TG_chr11_16667049_16667419_gi|47452738|gb|CN686292.1|CN686292	*	1	370,	0,
chr11	11906231	11906427	TG_chr11_11906231_11906427_gi|27160793|gb|CA857484.1|CA857484	*	1	196,	0,
chr11	11932687	11933023	TG_chr11_11932687_11933023_CL57586Contig1	*	1	336,	0,
chr11	8448214	8448627	TG_chr11_8448214_8448627_gi|21452786|gb|BQ551900.1|BQ551900	*	1	413,	0,
chr11	13002519	13002636	TG_chr11_13002525_13002636_gi|40792341|gb|CA587219.1|CA587219	*	1	117,	0,	Intergenic
chr11	9216758	9217064	TG_chr11_9216758_9217064_gi|55830618|gb|AU259800.2|AU259800	*	1	306,	0,
chr11	11649707	11650399	TG_chr11_11649707_11650399_gi|16267985|gb|BB152037.2|BB152037	*	1	692,	0,
chr11	17847864	17848062	TG_chr11_17847864_17848062_gi|86578091|gb|DY242447.1|DY242447	*	1	198,	0,
chr11	16878855	16879438	TG_chr11_16878855_16879438_gi|19398662|gb|BM939510.1|BM939510	*	1	583,	0,
chr11	8487470	8488107	TG_chr11_8487470_8488107_gi|40380429|gb|CK389910.1|CK389910	*	1	637,	0,
chr11	18809855	18810524	TG_chr11_18809855_18810524_gi|27133521|gb|BY720404.1|BY720404	*	1	669,	0,
chr11	8341364	8342005	TG_chr11_8341364_8342005_CL59303Contig1	*	1	641,	0,
chr11	16844209	16845049	TG_chr11_16844209_16845049_CL54603Contig1	-	1	840,	0,	Intergenic
chr11	6473319	6474147	TG_chr11_6473319_6474147_gi|16459382|gb|BB620275.1|BB620275	*	1	828,	0,
chr11	8038775	8039230	TG_chr11_8038775_8039230_gi|26594143|gb|BY364655.1|BY364655	+	1	455,	0,	Intergenic
chr11	18110913	18111257	TG_chr11_18110913_18111257_gi|26395859|gb|BY215134.1|BY215134	-	1	344,	0,	Intergenic
chr11	17129935	17130138	TG_chr11_17129935_17130138_gi|40340246|gb|CK375004.1|CK375004	*	1	203,	0,
chr11	11363136	11363634	TG_chr11_11363136_11363634_gi|10602808|gb|BE957349.1|BE957349	+	1	498,	0,	Intergenic
chr11	17164939	17165383	TG_chr11_17164939_17165385_gi|26871933|gb|BY537554.1|BY537554	*	1	444,	0,
chr11	11179629	11179832	TG_chr11_11179629_11179832_gi|8138127|gb|BB014937.1|BB014937	+	1	203,	0,	Intergenic
chr11	11928174	11928451	TG_chr11_11928174_11928451_gi|3864302|gb|AI256777.1|AI256777	*	1	277,	0,
chr11	16176703	16177120	TG_chr11_16176703_16177120_gi|26419950|gb|BY238626.1|BY238626	*	1	417,	0,
chr11	18799303	18799913	TG_chr11_18799303_18799913_gi|16499813|gb|BB666180.1|BB666180	*	1	610,	0,
chr11	16184379	16184550	TG_chr11_16184379_16184550_gi|16396968|gb|AV342132.2|AV342132	*	1	171,	0,
chr11	7645352	7645805	TG_chr11_7645352_7645805_CL54704Contig1	-	1	453,	0,	Intergenic
chr11	11855158	11856024	TG_chr11_11855158_11856024_CL54399Contig1	*	1	866,	0,
chr11	11640265	11640581	TG_chr11_11640265_11640573_gi|49914110|gb|CR520872.1|CR520872	*	1	316,	0,
chr11	17128520	17128765	TG_chr11_17128520_17128765_gi|9264665|gb|BB424938.1|BB424938	*	1	245,	0,
chr11	12182038	12182569	TG_chr11_12182038_12182569_CL42084Contig1	*	1	531,	0,
chr11	8453107	8453329	TG_chr11_8453107_8453329_gi|40113686|gb|BG088712.2|BG088712	*	1	222,	0,
chr11	16509097	16509562	TG_chr11_16509097_16509562_gi|58034150|gb|CX731676.1|CX731676	+	1	465,	0,	Intergenic
chr11	8733499	8733696	TG_chr11_8733499_8733696_gi|9004934|gb|BB304229.1|BB304229	*	1	197,	0,
chr11	11856619	11856892	TG_chr11_11856619_11856892_gi|34589442|gb|CF537462.1|CF537462	*	1	273,	0,
chr11	11856971	11857262	TG_chr11_11856971_11857262_gi|47461715|gb|CN692967.1|CN692967	*	1	291,	0,
chr11	13442475	13442846	TG_chr11_13442475_13442846_gi|27073881|gb|BY680856.1|BY680856	+	1	371,	0,	Intergenic
chr11	11665085	11665495	TG_chr11_11665085_11665495_gi|26867367|gb|BY532988.1|BY532988	*	1	410,	0,
chr11	17841913	17842244	TG_chr11_17841913_17842244_gi|21452236|gb|BQ551350.1|BQ551350	*	1	331,	0,
chr11	17090393	17090697	TG_chr11_17090393_17090697_CL38706Contig1	*	1	304,	0,
chr11	18768670	18769320	TG_chr11_18768670_18769320_gi|16475114|gb|BB639752.1|BB639752	-	1	650,	0,	Intergenic
chr11	18648311	18648959	TG_chr11_18648311_18648937_gi|16488746|gb|BB654918.1|BB654918	+	1	648,	0,	Intergenic
chr11	11113276	11113405	TG_chr11_11113276_11113405_gi|10653547|gb|BE982910.1|BE982910	*	1	129,	0,
chr11	13539511	13539894	TG_chr11_13539511_13539894_gi|27054719|gb|BY672154.1|BY672154	+	1	383,	0,	Intergenic
chr11	18792306	18792767	TG_chr11_18792306_18792767_gi|11535710|gb|BF466527.1|BF466527	*	1	461,	0,
chr11	16963870	16963998	TG_chr11_16963870_16963998_gi|76142999|gb|CJ061880.1|CJ061880	*	1	128,	0,
chr11	11169243	11169897	TG_chr11_11169243_11169897_CL56533Contig1	+	1	654,	0,	Intergenic
chr11	16890485	16891143	TG_chr11_16890485_16891143_CL55472Contig1	*	1	658,	0,
chr11	14396726	14397239	TG_chr11_14396726_14397239_gi|25120525|gb|CA575823.1|CA575823	-	1	513,	0,	Intergenic
chr11	11862179	11862625	TG_chr11_11862179_11862625_gi|25085974|gb|CA543315.1|CA543315	*	1	446,	0,
chr11	17127383	17127900	TG_chr11_17127383_17127900_CL44305Contig1	*	1	517,	0,
chr11	11857360	11857754	TG_chr11_11857360_11857754_gi|26497349|gb|BY307012.1|BY307012	*	1	394,	0,
chr11	11598189	11598663	TG_chr11_11598189_11598663_gi|1881990|gb|AA250226.1|AA250226	*	1	474,	0,
chr11	12133974	12134424	TG_chr11_12133974_12134424_CL59446Contig1	-	1	450,	0,	Intergenic
chr11	16856293	16856696	TG_chr11_16856293_16856696_gi|76055083|gb|CJ058046.1|CJ058046	+	1	403,	0,	Intergenic
chr11	11168222	11168926	TG_chr11_11168222_11168926_gi|16406513|gb|BB367195.2|BB367195	-	1	704,	0,	Intergenic
chr11	9418691	9419128	TG_chr11_9418691_9419128_gi|16135493|gb|BB736343.1|BB736343	*	1	437,	0,
chr11	8624260	8624838	TG_chr11_8624260_8624838_gi|40345826|gb|CK379896.1|CK379896	+	1	578,	0,	Intergenic
chr11	13730685	13730992	TG_chr11_13730685_13730992_gi|20327271|gb|AU260105.1|AU260105	-	1	307,	0,	Intergenic
chr11	16858221	16858514	TG_chr11_16858221_16858514_gi|8868859|gb|BB203906.1|BB203906	-	1	293,	0,	Intergenic
chr11	16180832	16181229	TG_chr11_16180832_16181229_gi|11531516|gb|BF462333.1|BF462333	*	1	397,	0,
chr11	16715410	16715676	TG_chr11_16715408_16715676_gi|8127914|gb|BB007557.1|BB007557	*	1	266,	0,
chr11	17517662	17518334	TG_chr11_17517662_17518334_gi|40015632|gb|BG081217.2|BG081217	-	1	672,	0,	Intergenic
chr11	18813050	18813551	TG_chr11_18813050_18813551_CL32121Contig1	*	1	501,	0,
chr11	11305834	11306267	TG_chr11_11305834_11306267_gi|11532340|gb|BF463157.1|BF463157	*	1	433,	0,
chr11	8524667	8524803	TG_chr11_8524667_8524803_gi|14583609|gb|BI133361.1|BI133361	*	1	136,	0,
chr11	16782603	16782864	TG_chr11_16782603_16782864_gi|47463406|gb|CN694657.1|CN694657	*	1	261,	0,
chr11	15370651	15371195	TG_chr11_15370651_15371195_CL54095Contig1	+	1	544,	0,	Intergenic
chr11	16179093	16179383	TG_chr11_16179093_16179383_gi|11530027|gb|BF460870.1|BF460870	*	1	290,	0,
chr11	11840612	11841142	TG_chr11_11840612_11841142_gi|16008491|gb|BB681758.1|BB681758	*	1	530,	0,
chr11	16880718	16881803	TG_chr11_16880718_16881803_CL29568Contig1	*	1	1085,	0,
chr11	16891431	16892124	TG_chr11_16891431_16892124_gi|48585162|gb|CO045008.1|CO045008	*	1	693,	0,
chr11	6515219	6515577	TG_chr11_6515219_6515577_gi|5497312|gb|AI853406.1|AI853406	+	1	358,	0,	Intergenic
chr11	70599197	70599902	TG_chr11_70599197_70599898_CL45059Contig1	+	1	705,	0,	Intergenic
chr11	70828745	70829187	TG_chr11_70828745_70829187_gi|3080077|gb|AA930689.1|AA930689	*	1	442,	0,
chr11	72898277	72898839	TG_chr11_72898277_72898839_gi|49680524|gb|CO434230.1|CO434230	+	1	562,	0,	Intergenic
chr11	67800883	67801109	TG_chr11_67800908_67801111_gi|5266421|gb|AV112341.1|AV112341	*	1	226,	0,
chr11	68671558	68671690	TG_chr11_68671558_68671690_gi|86578542|gb|DY242898.1|DY242898	*	1	132,	0,	Intergenic
chr11	69403729	69404005	TG_chr11_69403729_69404007_gi|9057428|gb|BB345645.1|BB345645	*	1	276,	0,
chr11	72254340	72254719	TG_chr11_72254340_72254719_gi|26073525|gb|BY013276.1|BY013276	+	1	379,	0,	Intergenic
chr11	71631571	71631686	TG_chr11_71631571_71631686_gi|20322534|gb|AU257679.1|AU257679	+	1	115,	0,	Intergenic
chr11	70848245	70848352	TG_chr11_70848245_70848352_gi|9318203|gb|BE372840.1|BE372840	+	1	107,	0,	Intergenic
chr11	71248093	71248359	TG_chr11_71248093_71248359_gi|4725020|gb|AI646545.1|AI646545	+	1	266,	0,	Intergenic
chr11	67777397	67777532	TG_chr11_67777398_67777532_gi|20326723|gb|AU259828.1|AU259828	*	1	135,	0,
chr11	69628821	69629289	TG_chr11_69628821_69629289_gi|26596267|gb|BY366779.1|BY366779	+	1	468,	0,	Intergenic
chr11	69714671	69714945	TG_chr11_69714671_69714947_gi|49912173|gb|CR519351.1|CR519351	+	1	274,	0,	Intergenic
chr11	69025132	69025957	TG_chr11_69025132_69025959_gi|126101768|gb|EL607940.1|EL607940	*	1	825,	0,	Intergenic
chr11	72700955	72701467	TG_chr11_72700955_72701467_gi|27346119|gb|CA894570.1|CA894570	*	1	512,	0,
chr11	68012224	68012755	TG_chr11_68012224_68012755_CL54888Contig1	*	1	531,	0,
chr11	68722247	68722613	TG_chr11_68722247_68722613_gi|26494510|gb|BY304173.1|BY304173	-	1	366,	0,	Intergenic
chr11	68666909	68667539	TG_chr11_68666909_68667539_gi|15409724|gb|BB201653.2|BB201653	-	1	630,	0,	Intergenic
chr11	68219727	68219922	TG_chr11_68219727_68219922_gi|49916175|gb|CR522523.1|CR522523	+	1	195,	0,	Intergenic
chr11	68734753	68734968	TG_chr11_68734753_68734968_gi|33616154|gb|BX636279.1|BX636279	-	1	215,	0,	Intergenic
chr11	70384648	70384842	TG_chr11_70384648_70384842_gi|8981326|gb|BB280877.1|BB280877	*	1	194,	0,
chr11	70840606	70840858	TG_chr11_70840606_70840860_gi|8818991|gb|BB163050.1|BB163050	*	1	252,	0,
chr11	72125389	72125497	TG_chr11_72125389_72125497_gi|40302286|gb|CK346673.1|CK346673	*	1	108,	0,
chr11	70468618	70469258	TG_chr11_70468618_70469258_CL39700Contig1	+	1	640,	0,	Intergenic
chr11	70002691	70002960	TG_chr11_70002691_70002960_gi|4407323|gb|AI508418.1|AI508418	-	1	269,	0,	Intergenic
chr11	72179898	72180028	TG_chr11_72179898_72180028_gi|40792853|gb|CA587563.1|CA587563	*	1	130,	0,	Intergenic
chr11	67498743	67499240	TG_chr11_67498743_67499240_gi|26803140|gb|BY468761.1|BY468761	*	1	497,	0,
chr11	71601932	71602143	TG_chr11_71601932_71602143_gi|49906305|gb|CR514728.1|CR514728	*	1	211,	0,
chr11	72493228	72493626	TG_chr11_72493228_72493617_gi|1759517|gb|AA178282.1|AA178282	*	1	398,	0,
chr11	69803167	69803499	TG_chr11_69803167_69803499_gi|20326272|gb|AU259600.1|AU259600	*	1	332,	0,
chr11	69504382	69504643	TG_chr11_69504382_69504643_gi|5184769|gb|AV064941.1|AV064941	*	1	261,	0,
chr11	68944769	68945462	TG_chr11_68944778_68945462_CL52458Contig1	*	1	693,	0,
chr11	67787707	67788213	TG_chr11_67787707_67788215_CL32462Contig1	*	1	506,	0,
chr11	71582323	71582987	TG_chr11_71582323_71582987_gi|23277551|gb|BU611336.1|BU611336	*	1	664,	0,
chr11	72517211	72517674	TG_chr11_72517211_72517674_gi|86580385|gb|DY244741.1|DY244741	*	1	463,	0,
chr11	68701319	68701713	TG_chr11_68701319_68701713_CL49584Contig1	-	1	394,	0,	Intergenic
chr11	67499334	67499722	TG_chr11_67499334_67499722_gi|26837389|gb|BY503010.1|BY503010	*	1	388,	0,
chr11	71903489	71903958	TG_chr11_71903489_71903958_gi|148217073|gb|EL960419.1|EL960419	*	1	469,	0,
chr11	67514916	67515468	TG_chr11_67514926_67515468_CL37025Contig1	*	1	552,	0,
chr11	68872322	68872455	TG_chr11_68872322_68872455_gi|1796068|gb|AA201066.1|AA201066	-	1	133,	0,	Intergenic
chr11	68544444	68544646	TG_chr11_68544444_68544646_gi|126101976|gb|EL608143.1|EL608143	*	1	202,	0,
chr11	70062465	70062849	TG_chr11_70062465_70062849_CL36693Contig1	*	1	384,	0,
chr11	69159487	69160024	TG_chr11_69159487_69160017_gi|10415410|gb|BE915697.1|BE915697	*	1	537,	0,
chr11	68588361	68588526	TG_chr11_68588361_68588526_gi|6372962|gb|AV332910.1|AV332910	*	1	165,	0,
chr11	70692110	70692592	TG_chr11_70692110_70692592_gi|12646926|gb|BG143527.1|BG143527	*	1	482,	0,
chr11	73013473	73013669	TG_chr11_73013473_73013669_gi|4276685|gb|AI430849.1|AI430849	*	1	196,	0,
chr11	71996910	71997320	TG_chr11_71996910_71997320_gi|75904459|gb|DT923978.1|DT923978	*	1	410,	0,
chr11	70760044	70760262	TG_chr11_70760044_70760262_gi|32298860|gb|BX516311.1|BX516311	*	1	218,	0,
chr11	69595249	69595448	TG_chr11_69595249_69595450_gi|26966629|gb|BY631447.1|BY631447	*	1	199,	0,
chr11	72772613	72772859	TG_chr11_72772613_72772859_gi|10600594|gb|BE956244.1|BE956244	-	1	246,	0,	Intergenic
chr11	72420303	72420576	TG_chr11_72420303_72420576_gi|33609495|gb|BX629623.1|BX629623	-	1	273,	0,	Intergenic
chr11	69835467	69835570	TG_chr11_69835467_69835570_gi|13063610|gb|BG298697.1|BG298697	*	1	103,	0,
chr11	69047267	69047544	TG_chr11_69047267_69047544_CL61736Contig1	*	1	277,	0,
chr11	72094727	72094979	TG_chr11_72094727_72094975_gi|6253761|gb|AV265726.1|AV265726	+	1	252,	0,	Intergenic
chr11	69419651	69420015	TG_chr11_69419651_69420015_CL58914Contig1	-	1	364,	0,	Intergenic
chr11	69034385	69035072	TG_chr11_69034385_69035072_gi|15715858|gb|BI738845.1|BI738845	*	1	687,	0,
chr11	72202666	72203098	TG_chr11_72202666_72203098_CL47886Contig1	+	1	432,	0,	Intergenic
chr11	68657802	68657917	TG_chr11_68657802_68657917_gi|1746283|gb|AA168060.1|AA168060	*	1	115,	0,
chr11	69412554	69412915	TG_chr11_69412554_69412915_gi|10379768|gb|BE861630.1|BE861630	-	1	361,	0,	Intergenic
chr11	70588314	70588586	TG_chr11_70588314_70588586_gi|49907568|gb|CR515736.1|CR515736	+	1	272,	0,	Intergenic
chr11	73260371	73260703	TG_chr11_73260371_73260703_CL50926Contig1	+	1	332,	0,	Intergenic
chr11	69395566	69395846	TG_chr11_69395563_69395848_gi|6332835|gb|AV300321.1|AV300321	*	1	280,	0,
chr11	71620201	71620619	TG_chr11_71620201_71620619_gi|40070864|gb|BG083728.2|BG083728	+	1	418,	0,	Intergenic
chr11	71979354	71980021	TG_chr11_71979354_71980021_gi|12771562|gb|BG261746.1|BG261746	*	1	667,	0,
chr11	68715917	68716472	TG_chr11_68715917_68716472_CL51317Contig1	*	1	555,	0,
chr11	68009215	68009366	TG_chr11_68009215_68009360_gi|16458973|gb|BB619694.1|BB619694	*	1	151,	0,
chr11	69834189	69834705	TG_chr11_69834189_69834705_gi|10650918|gb|BE981623.1|BE981623	*	1	516,	0,
chr11	69489567	69489838	TG_chr11_69489567_69489841_CL52873Contig1	*	1	271,	0,
chr11	69547503	69547641	TG_chr11_69547503_69547641_gi|2918192|gb|C86235.1|C86235	-	1	138,	0,	Intergenic
chr11	72958540	72958950	TG_chr11_72958540_72958950_gi|2956474|gb|AA863995.1|AA863995	*	1	410,	0,
chr11	71856000	71856409	TG_chr11_71856000_71856409_gi|26193581|gb|BY083430.1|BY083430	*	1	409,	0,
chr11	69209009	69209124	TG_chr11_69209009_69209124_gi|3692783|gb|AI159601.1|AI159601	+	1	115,	0,	Intergenic
chr11	67616417	67616689	TG_chr11_67616417_67616692_gi|4605028|gb|AI595980.1|AI595980	*	1	272,	0,
chr11	71366576	71366802	TG_chr11_71366576_71366802_gi|6429211|gb|AV380179.1|AV380179	-	1	226,	0,	Intergenic
chr11	69133867	69134370	TG_chr11_69133867_69134370_gi|28611387|gb|CB289972.1|CB289972	*	1	503,	0,
chr11	71842226	71842368	TG_chr11_71842226_71842368_gi|15711348|gb|BI734335.1|BI734335	*	1	142,	0,
chr11	70775718	70775838	TG_chr11_70775718_70775841_gi|12013277|gb|BF714005.1|BF714005	*	1	120,	0,
chr11	70035083	70035508	TG_chr11_70035083_70035508_gi|38277913|gb|CF929561.1|CF929561	+	1	425,	0,	Intergenic
chr11	71606671	71607000	TG_chr11_71606679_71607000_gi|9571381|gb|BB519923.1|BB519923	-	1	329,	0,	Intergenic
chr11	72421936	72422473	TG_chr11_72421936_72422473_CL53473Contig1	*	1	537,	0,
chr11	71967432	71967620	TG_chr11_71967432_71967620_gi|9031703|gb|BB323389.1|BB323389	*	1	188,	0,
chr11	72611677	72612089	TG_chr11_72611682_72612091_gi|16066840|gb|BB713671.1|BB713671	*	1	412,	0,
chr11	68210909	68211128	TG_chr11_68210909_68211128_gi|10881900|gb|BF099374.1|BF099374	-	1	219,	0,	Intergenic
chr11	48621718	48622200	TG_chr11_48621718_48622200_gi|2573220|gb|AA646791.1|AA646791	*	1	482,	0,
chr11	44465527	44466126	TG_chr11_44465527_44466126_gi|25042215|gb|CA528157.1|CA528157	*	1	599,	0,
chr11	46511528	46512069	TG_chr11_46511528_46512069_CL61899Contig1	*	1	541,	0,
chr11	44473642	44473918	TG_chr11_44473642_44473918_gi|47464083|gb|CN695334.1|CN695334	*	1	276,	0,
chr11	44274927	44275165	TG_chr11_44274927_44275165_gi|4724862|gb|AI646387.1|AI646387	*	1	238,	0,
chr11	44474805	44475454	TG_chr11_44474805_44475444_gi|16459573|gb|BB620577.1|BB620577	*	1	649,	0,
chr11	49494118	49494662	TG_chr11_49494118_49494662_CL58204Contig1	*	1	544,	0,
chr11	44625138	44625506	TG_chr11_44625138_44625506_CL52286Contig1	*	1	368,	0,
chr11	44470720	44471336	TG_chr11_44470720_44471336_gi|47436780|gb|CN670329.1|CN670329	*	1	616,	0,
chr11	46809502	46810146	TG_chr11_46809502_46810146_gi|16269317|gb|BB170740.2|BB170740	*	1	644,	0,
chr11	47411460	47412039	TG_chr11_47411460_47412039_gi|40351116|gb|CK385186.1|CK385186	-	1	579,	0,	Intergenic
chr11	46807479	46807756	TG_chr11_46807479_46807756_gi|9242152|gb|BB420797.1|BB420797	*	1	277,	0,
chr11	49492591	49493158	TG_chr11_49492591_49493158_gi|20458591|gb|BQ257838.1|BQ257838	*	1	567,	0,
chr11	45690143	45690441	TG_chr11_45690143_45690441_gi|47429811|gb|CN663360.1|CN663360	*	1	298,	0,
chr11	45758811	45759253	TG_chr11_45758811_45759253_CL30315Contig1	-	1	442,	0,	Intergenic
chr11	43922948	43923426	TG_chr11_43922948_43923426_gi|49908939|gb|CR516826.1|CR516826	+	2	198,73,	0,405,	Intergenic
chr11	44275506	44275868	TG_chr11_44275506_44275868_gi|2812659|gb|AA762912.1|AA762912	*	1	362,	0,
chr11	46489665	46490233	TG_chr11_46489665_46490231_CL59334Contig1	*	1	568,	0,
chr11	45690977	45691398	TG_chr11_45690977_45691398_gi|31495147|gb|BM238657.2|BM238657	*	1	421,	0,
chr11	44330221	44330763	TG_chr11_44330221_44330763_gi|40340262|gb|CK375020.1|CK375020	-	1	542,	0,	Intergenic
chr11	46811627	46812231	TG_chr11_46811627_46812231_gi|16468882|gb|BB632273.1|BB632273	*	1	604,	0,
chr11	44353544	44353818	TG_chr11_44353544_44353818_gi|3141426|gb|AA967533.1|AA967533	*	1	274,	0,
chr11	46050124	46050276	TG_chr11_46050124_46050276_gi|12651579|gb|BG148100.1|BG148100	*	1	152,	0,
chr11	44352534	44353093	TG_chr11_44352534_44353093_gi|47433553|gb|CN667102.1|CN667102	*	1	559,	0,
chr11	46789843	46790269	TG_chr11_46789843_46790269_gi|16154535|gb|BB750299.1|BB750299	+	1	426,	0,	Intergenic
chr11	44503577	44504275	TG_chr11_44503577_44504264_gi|16405346|gb|BB351029.2|BB351029	*	1	698,	0,
chr11	44499859	44500593	TG_chr11_44499859_44500593_CL19899Contig1	*	1	734,	0,
chr11	44477400	44478031	TG_chr11_44477400_44478031_gi|16258485|gb|BB038386.2|BB038386	*	1	631,	0,
chr11	46726061	46726504	TG_chr11_46726061_46726504_gi|26903912|gb|BY568730.1|BY568730	-	1	443,	0,	Intergenic
chr11	47744850	47745906	TG_chr11_47744850_47745906_CL35341Contig1	+	1	1056,	0,	Intergenic
chr11	46816038	46816670	TG_chr11_46816045_46816670_gi|16453547|gb|BB612669.1|BB612669	*	1	632,	0,
chr11	44740473	44741139	TG_chr11_44740473_44741139_gi|15407795|gb|BB093045.2|BB093045	*	1	666,	0,
chr11	47061325	47061576	TG_chr11_47061325_47061576_gi|26587165|gb|BY357677.1|BY357677	*	1	251,	0,
chr11	46187828	46188481	TG_chr11_46187828_46188481_gi|27136682|gb|BY723565.1|BY723565	*	1	653,	0,
chr11	43531731	43531918	TG_chr11_43531731_43531918_gi|4723056|gb|AI644581.1|AI644581	*	1	187,	0,
chr11	43554311	43554441	TG_chr11_43554311_43554441_gi|33273977|gb|CF164428.1|CF164428	*	1	130,	0,
chr11	46261680	46262084	TG_chr11_46261680_46262084_gi|5493888|gb|AI849982.1|AI849982	+	1	404,	0,	Intergenic
chr11	44471930	44472123	TG_chr11_44471930_44472123_gi|22514765|gb|BU073576.1|BU073576	*	1	193,	0,
chr11	49095832	49096233	TG_chr11_49095832_49096233_gi|27324049|gb|CA872500.1|CA872500	+	1	401,	0,	Intergenic
chr11	47120927	47121346	TG_chr11_47120927_47121346_gi|40790349|gb|CA585227.1|CA585227	*	1	419,	0,
chr11	45759811	45760280	TG_chr11_45759811_45760280_gi|140552695|gb|AV481883.1|AV481883	*	1	469,	0,	Intergenic
chr11	44305371	44305557	TG_chr11_44305371_44305556_gi|20326999|gb|AU259968.1|AU259968	-	1	186,	0,	Intergenic
chr11	46017208	46017486	TG_chr11_46017208_46017486_gi|6383859|gb|AV342800.1|AV342800	*	1	278,	0,
chr11	44748684	44749148	TG_chr11_44748684_44749148_gi|34373027|gb|CB841746.1|CB841746	*	1	464,	0,
chr11	45712996	45713438	TG_chr11_45712996_45713438_gi|50228808|gb|BP770110.1|BP770110	*	1	442,	0,
chr11	43523086	43523507	TG_chr11_43523086_43523507_gi|26904607|gb|BY569425.1|BY569425	*	1	421,	0,
chr11	44354663	44354927	TG_chr11_44354663_44354927_gi|8813965|gb|BB158035.1|BB158035	*	1	264,	0,
chr11	45704304	45704673	TG_chr11_45704304_45704673_gi|27038910|gb|BY664853.1|BY664853	*	1	369,	0,
chr11	46257767	46258305	TG_chr11_46257767_46258305_gi|27133592|gb|BY720475.1|BY720475	+	1	538,	0,	Intergenic
chr11	45102940	45103161	TG_chr11_45102940_45103161_gi|1642939|gb|AA097197.1|AA097197	+	1	221,	0,	Intergenic
chr11	44472233	44472867	TG_chr11_44472233_44472867_gi|40101760|gb|BG086463.2|BG086463	*	1	634,	0,
chr11	47770045	47770175	TG_chr11_47770046_47770175_gi|20315838|gb|AU254242.1|AU254242	+	1	130,	0,	Intergenic
chr11	44688119	44688587	TG_chr11_44688119_44688587_gi|47430983|gb|CN664532.1|CN664532	*	1	468,	0,
chr11	46175430	46175731	TG_chr11_46175430_46175731_gi|26854486|gb|BY520107.1|BY520107	*	1	301,	0,
chr11	44344453	44344592	TG_chr11_44344453_44344592_gi|3067980|gb|AA921201.1|AA921201	*	1	139,	0,
chr11	43810847	43811315	TG_chr11_43810847_43811315_gi|40790448|gb|CA585326.1|CA585326	*	1	468,	0,	Intergenic
chr11	48666341	48666992	TG_chr11_48666341_48666992_gi|27139958|gb|BY726831.1|BY726831	-	1	651,	0,	Intergenic
chr11	46966594	46966911	TG_chr11_46966594_46966911_gi|4721150|gb|AI642675.1|AI642675	*	1	317,	0,
chr11	46126156	46126327	TG_chr11_46126156_46126327_gi|76225212|gb|CJ124942.1|CJ124942	*	1	171,	0,
chr11	44540382	44540853	TG_chr11_44540382_44540853_CL59573Contig1	*	1	471,	0,
chr11	47166858	47167060	TG_chr11_47166858_47167060_gi|2233766|gb|AA498743.1|AA498743	*	1	202,	0,
chr11	46786695	46786976	TG_chr11_46786695_46786976_gi|26591598|gb|BY362110.1|BY362110	+	1	281,	0,	Intergenic
chr11	45676401	45677157	TG_chr11_45676419_45677157_CL17708Contig1	*	1	756,	0,
chr11	44674778	44675189	TG_chr11_44674778_44675189_CL45684Contig1	*	1	411,	0,
chr11	47842818	47842925	TG_chr11_47842823_47842925_gi|2349725|gb|AA575099.1|AA575099	+	1	107,	0,	Intergenic
chr11	44512530	44512661	TG_chr11_44512530_44512661_gi|27442216|gb|CA949339.1|CA949339	*	1	131,	0,
chr11	45870014	45870133	TG_chr11_45870014_45870133_gi|22935103|gb|BU552242.1|BU552242	*	1	119,	0,
chr11	46256964	46257634	TG_chr11_46256969_46257634_gi|27204727|gb|BY766181.1|BY766181	-	1	670,	0,	Intergenic
chr11	45668702	45669266	TG_chr11_45668702_45669266_gi|25125592|gb|CA577201.1|CA577201	*	1	564,	0,
chr11	46812695	46813350	TG_chr11_46812695_46813350_gi|16214755|gb|BB003002.2|BB003002	*	1	655,	0,
chr11	44468674	44469272	TG_chr11_44468674_44469272_gi|17952834|gb|BG805895.1|BG805895	*	1	598,	0,
chr11	44820036	44820207	TG_chr11_44820036_44820207_gi|9691353|gb|AL361224.1|AL361224	+	1	171,	0,	Intergenic
chr11	44818768	44819017	TG_chr11_44818768_44819017_gi|9489855|gb|BB501067.1|BB501067	-	1	249,	0,	Intergenic
chr11	45792565	45792691	TG_chr11_45792570_45792691_gi|40101703|gb|BG073640.2|BG073640	-	1	126,	0,	Intergenic
chr11	49333368	49337273	TG_chr11_49333368_49337273_gi|37592733|gb|CB174104.1|CB174104	*	2	246,274,	0,3631,
chr11	49067683	49068085	TG_chr11_49067683_49068085_gi|75954294|gb|DT926422.1|DT926422	*	1	402,	0,
chr11	46592888	46593078	TG_chr11_46592888_46593078_gi|6277724|gb|AV312472.1|AV312472	*	1	190,	0,
chr11	44227737	44228179	TG_chr11_44227737_44228179_CL55009Contig1	-	1	442,	0,	Intergenic
chr11	46916116	46916713	TG_chr11_46916118_46916713_gi|16465513|gb|BB627970.1|BB627970	*	1	597,	0,
chr11	44464291	44464885	TG_chr11_44464291_44464885_gi|21456185|gb|BQ555297.1|BQ555297	*	1	594,	0,
chr11	43516518	43517063	TG_chr11_43516518_43517063_gi|47430342|gb|CN663891.1|CN663891	*	1	545,	0,
chr11	47352621	47352939	TG_chr11_47352621_47352941_gi|47589418|gb|BP427439.1|BP427439	*	1	318,	0,	Intergenic
chr11	48662169	48662569	TG_chr11_48662169_48662569_gi|6749591|gb|AW319970.1|AW319970	*	1	400,	0,
chr11	44436189	44436727	TG_chr11_44436189_44436727_gi|23825405|gb|BU782294.1|BU782294	*	1	538,	0,
chr11	44605931	44606542	TG_chr11_44605931_44606542_gi|16490322|gb|BB656494.1|BB656494	*	1	611,	0,
chr11	44469784	44470320	TG_chr11_44469784_44470320_gi|47433125|gb|CN666674.1|CN666674	*	1	536,	0,
chr11	43948128	43948485	TG_chr11_43948128_43948485_gi|16941957|gb|BB781257.1|BB781257	-	1	357,	0,	Intergenic
chr11	24060526	24060812	TG_chr11_24060526_24060812_gi|49914255|gb|CR520984.1|CR520984	*	1	286,	0,
chr11	29094216	29094598	TG_chr11_29094216_29094598_CL44781Contig1	*	1	382,	0,
chr11	25889093	25889633	TG_chr11_25889093_25889633_gi|40015824|gb|BG068287.2|BG068287	-	1	540,	0,	Intergenic
chr11	29448230	29448896	TG_chr11_29448230_29448888_gi|16473943|gb|BB638282.1|BB638282	*	1	666,	0,
chr11	28769179	28769840	TG_chr11_28769179_28769840_gi|16214727|gb|BB002276.2|BB002276	*	1	661,	0,
chr11	24621006	24621490	TG_chr11_24621006_24621490_CL27705Contig2	+	1	484,	0,	Intergenic
chr11	29288298	29288927	TG_chr11_29288298_29288927_gi|16351861|gb|BB204573.2|BB204573	*	1	629,	0,
chr11	24066957	24067313	TG_chr11_24066957_24067313_gi|26809257|gb|BY474878.1|BY474878	*	1	356,	0,
chr11	27369911	27370413	TG_chr11_27369911_27370413_gi|40339820|gb|CK374578.1|CK374578	+	1	502,	0,	Intergenic
chr11	27449767	27450093	TG_chr11_27449767_27450093_gi|26572269|gb|BY342781.1|BY342781	-	1	326,	0,	Intergenic
chr11	26302007	26302564	TG_chr11_26302007_26302564_gi|5489919|gb|AI846013.1|AI846013	*	1	557,	0,
chr11	28445038	28445178	TG_chr11_28445038_28445178_gi|31524393|gb|BM198998.2|BM198998	*	1	140,	0,
chr11	29077321	29077934	TG_chr11_29077321_29077933_gi|16470930|gb|BB634725.1|BB634725	*	1	613,	0,
chr11	25965256	25965654	TG_chr11_25965256_25965654_gi|16012019|gb|BB685286.1|BB685286	+	1	398,	0,	Intergenic
chr11	24065516	24066022	TG_chr11_24065516_24066022_gi|84175458|gb|DR754127.1|DR754127	*	1	506,	0,
chr11	28782872	28783626	TG_chr11_28782872_28783626_CL53391Contig1	*	1	754,	0,
chr11	26486233	26486932	TG_chr11_26486241_26486932_gi|27133524|gb|BY720407.1|BY720407	*	1	699,	0,
chr11	26361034	26361387	TG_chr11_26361034_26361387_gi|4765249|gb|AI661666.1|AI661666	*	1	353,	0,
chr11	24230455	24231017	TG_chr11_24230455_24231017_gi|40340057|gb|CK374815.1|CK374815	-	1	562,	0,	Intergenic
chr11	26286744	26286977	TG_chr11_26286744_26286977_gi|8187740|gb|BB016598.1|BB016598	+	1	233,	0,	Intergenic
chr11	24080123	24080839	TG_chr11_24080123_24080839_CL53766Contig1	-	1	716,	0,	Intergenic
chr11	28449090	28449736	TG_chr11_28449090_28449736_gi|27139921|gb|BY726794.1|BY726794	*	1	646,	0,
chr11	25222371	25222786	TG_chr11_25222371_25222786_gi|26938536|gb|BY603354.1|BY603354	-	1	415,	0,	Intergenic
chr11	29141859	29142266	TG_chr11_29141859_29142266_gi|21469305|gb|BQ565988.1|BQ565988	*	1	407,	0,
chr11	25883869	25884151	TG_chr11_25883869_25884151_gi|119349890|gb|EH112130.1|EH112130	-	1	282,	0,	Intergenic
chr11	28373594	28373806	TG_chr11_28373595_28373806_gi|20325515|gb|AU259209.1|AU259209	*	1	212,	0,
chr11	23760173	23760382	TG_chr11_23760173_23760384_gi|6241601|gb|AV254142.1|AV254142	+	1	209,	0,	Intergenic
chr11	26336149	26336684	TG_chr11_26336149_26336656_gi|25043810|gb|CA529744.1|CA529744	*	1	535,	0,
chr11	29602379	29602585	TG_chr11_29602379_29602553_gi|76239287|gb|CJ138959.1|CJ138959	*	1	206,	0,
chr11	29116704	29117061	TG_chr11_29116704_29117061_gi|4723268|gb|AI644793.1|AI644793	*	1	357,	0,
chr11	28293741	28294133	TG_chr11_28293750_28294133_gi|16495940|gb|BB662185.1|BB662185	*	1	392,	0,
chr11	29101711	29101928	TG_chr11_29101711_29101930_gi|8813523|gb|BB157593.1|BB157593	*	1	217,	0,
chr11	25535331	25536000	TG_chr11_25535331_25536000_gi|16404281|gb|BB337735.2|BB337735	+	1	669,	0,	Intergenic
chr11	28287619	28288020	TG_chr11_28287619_28288020_gi|5497366|gb|AI853460.1|AI853460	*	1	401,	0,
chr11	28290546	28290966	TG_chr11_28290546_28290966_gi|76051293|gb|CJ054256.1|CJ054256	*	1	420,	0,
chr11	24173492	24174259	TG_chr11_24173492_24174259_CL40676Contig1	-	1	767,	0,	Intergenic
chr11	25505967	25506523	TG_chr11_25505967_25506519_gi|10526510|gb|BE948751.1|BE948751	+	1	556,	0,	Intergenic
chr11	24066473	24066654	TG_chr11_24066473_24066654_gi|1889003|gb|AA254400.1|AA254400	*	1	181,	0,
chr11	25784172	25784847	TG_chr11_25784172_25784841_CL57784Contig1	+	1	675,	0,	Intergenic
chr11	29661828	29662152	TG_chr11_29661828_29662152_gi|3054199|gb|AA914807.1|AA914807	*	1	324,	0,
chr11	28714941	28715540	TG_chr11_28714941_28715540_gi|17950049|gb|BG803151.1|BG803151	*	1	599,	0,	Intergenic
chr11	29594203	29594588	TG_chr11_29594203_29594588_gi|17042733|gb|BB842002.1|BB842002	*	1	385,	0,
chr11	24120199	24120466	TG_chr11_24120199_24120466_gi|7917347|gb|AW824270.1|AW824270	+	1	267,	0,	Intergenic
chr11	28296140	28296539	TG_chr11_28296140_28296539_gi|76313961|gb|CJ185225.1|CJ185225	*	1	399,	0,
chr11	28295285	28295921	TG_chr11_28295273_28295921_gi|16475971|gb|BB640794.1|BB640794	*	1	636,	0,
chr11	29603717	29603880	TG_chr11_29603717_29603880_gi|4721797|gb|AI643322.1|AI643322	*	1	163,	0,
chr11	27368272	27368832	TG_chr11_27368272_27368832_CL52509Contig1	+	1	560,	0,	Intergenic
chr11	26628814	26628991	TG_chr11_26628814_26628991_CL38289Contig1	-	1	177,	0,	Intergenic
chr11	29045811	29045920	TG_chr11_29045811_29045920_gi|1905287|gb|AA268506.1|AA268506	*	1	109,	0,
chr11	29134772	29135096	TG_chr11_29134772_29135096_gi|10657712|gb|BE984958.1|BE984958	*	1	324,	0,
chr11	29115913	29116137	TG_chr11_29115911_29116133_gi|6429012|gb|AV380003.1|AV380003	*	1	224,	0,
chr11	23870663	23871142	TG_chr11_23870663_23871142_gi|51549691|gb|CB842355.2|CB842355	+	1	479,	0,	Intergenic
chr11	26926419	26927067	TG_chr11_26926419_26927067_gi|27181634|gb|BY751305.1|BY751305	-	1	648,	0,	Intergenic
chr11	29635620	29635989	TG_chr11_29635620_29635989_gi|27058910|gb|BY674390.1|BY674390	*	1	369,	0,
chr11	28635411	28635949	TG_chr11_28635411_28635949_gi|16450239|gb|BB595992.2|BB595992	+	1	538,	0,	Intergenic
chr11	25962926	25963263	TG_chr11_25962926_25963263_gi|16970370|gb|BB800747.1|BB800747	+	1	337,	0,	Intergenic
chr11	23769044	23769903	TG_chr11_23769044_23769903_CL55883Contig1	*	1	859,	0,
chr11	29079049	29079712	TG_chr11_29079049_29079712_gi|16498095|gb|BB664341.1|BB664341	*	1	663,	0,
chr11	23760533	23761216	TG_chr11_23760540_23761216_CL40151Contig1	-	1	683,	0,	Intergenic
chr11	28791834	28792453	TG_chr11_28791834_28792453_CL39026Contig1	*	1	619,	0,
chr11	28417197	28417629	TG_chr11_28417197_28417629_gi|75990046|gb|CJ048476.1|CJ048476	*	1	432,	0,
chr11	25900463	25900781	TG_chr11_25900463_25900781_gi|75958442|gb|DT928475.1|DT928475	*	1	318,	0,	Intergenic
chr11	29412876	29412980	TG_chr11_29412876_29412980_gi|4766244|gb|AI662661.1|AI662661	*	1	104,	0,
chr11	28440470	28440772	TG_chr11_28440470_28440772_gi|8834449|gb|BB175366.1|BB175366	*	1	302,	0,
chr11	26081555	26081857	TG_chr11_26081555_26081857_gi|8812004|gb|BB156074.1|BB156074	+	1	302,	0,	Intergenic
chr11	29620915	29621495	TG_chr11_29620915_29621495_CL53270Contig1	*	1	580,	0,
chr11	26977402	26978032	TG_chr11_26977402_26978024_gi|16499827|gb|BB666194.1|BB666194	+	1	630,	0,	Intergenic
chr11	26334913	26335024	TG_chr11_26334913_26335024_gi|38654325|gb|CK137899.1|CK137899	*	1	111,	0,
chr11	24031545	24031912	TG_chr11_24031545_24031912_gi|21123223|gb|BQ418022.1|BQ418022	*	1	367,	0,
chr11	29337760	29338399	TG_chr11_29337760_29338399_gi|27325121|gb|CA873572.1|CA873572	*	1	639,	0,
chr11	25468626	25469001	TG_chr11_25468626_25469002_gi|27066208|gb|BY677509.1|BY677509	+	1	375,	0,	Intergenic
chr11	29091656	29091954	TG_chr11_29091666_29091954_gi|8801337|gb|BB146400.1|BB146400	*	1	298,	0,
chr11	24544707	24545209	TG_chr11_24544707_24545209_gi|4404390|gb|AI506539.1|AI506539	+	1	502,	0,	Intergenic
chr11	29322754	29323411	TG_chr11_29322759_29323411_gi|16425471|gb|BB450693.2|BB450693	*	1	657,	0,
chr11	29366787	29367410	TG_chr11_29366787_29367410_CL29781Contig1	*	1	623,	0,
chr11	29660499	29661010	TG_chr11_29660499_29661010_gi|49907458|gb|CR515649.1|CR515649	*	2	232,65,	0,446,
chr11	29395337	29395695	TG_chr11_29395337_29395695_gi|26861138|gb|BY526759.1|BY526759	*	1	358,	0,
chr11	29663370	29663565	TG_chr11_29663370_29663565_CL61391Contig1	*	1	195,	0,
chr11	29612139	29612331	TG_chr11_29612136_29612331_gi|6395434|gb|AV354377.1|AV354377	*	1	192,	0,
chr11	28291702	28292382	TG_chr11_28291702_28292370_CL41601Contig1	*	1	680,	0,
chr11	28289851	28290153	TG_chr11_28289849_28290153_gi|8651888|gb|BB086101.1|BB086101	*	1	302,	0,
chr11	24004451	24005004	TG_chr11_24004451_24005004_gi|31549151|gb|CA885992.2|CA885992	*	1	553,	0,
chr11	25819757	25820342	TG_chr11_25819757_25820342_gi|17952961|gb|BG806020.1|BG806020	*	1	585,	0,	Intergenic
chr11	25757671	25758092	TG_chr11_25757671_25758092_CL58819Contig1	+	1	421,	0,	Intergenic
chr11	29113796	29114211	TG_chr11_29113796_29114211_gi|26166549|gb|BY061424.1|BY061424	*	1	415,	0,
chr11	23986055	23986521	TG_chr11_23986055_23986521_gi|17005728|gb|BB827485.1|BB827485	*	1	466,	0,
chr11	78833440	78833895	TG_chr11_78833440_78833895_gi|17040497|gb|BB839766.1|BB839766	*	1	455,	0,
chr11	78495917	78496516	TG_chr11_78495917_78496516_gi|17948456|gb|BG801579.1|BG801579	*	1	599,	0,
chr11	83114169	83114412	TG_chr11_83114169_83114412_gi|49910000|gb|CR517661.1|CR517661	+	1	243,	0,	Intergenic
chr11	83661765	83662447	TG_chr11_83661747_83662447_CL49835Contig1	-	1	682,	0,	Intergenic
chr11	79602713	79603032	TG_chr11_79602713_79603032_gi|34437621|gb|CF424920.1|CF424920	+	1	319,	0,	Intergenic
chr11	81188069	81188518	TG_chr11_81188069_81188518_gi|76148938|gb|CJ067815.1|CJ067815	+	1	449,	0,	Intergenic
chr11	82933119	82933236	TG_chr11_82933119_82933236_gi|86579495|gb|DY243851.1|DY243851	*	1	117,	0,
chr11	83261265	83261968	TG_chr11_83261265_83261968_CL51211Contig1	*	1	703,	0,
chr11	82776521	82776654	TG_chr11_82776521_82776649_gi|76235427|gb|CJ135099.1|CJ135099	*	1	133,	0,
chr11	79531632	79531761	TG_chr11_79531632_79531761_gi|25067378|gb|CA534746.1|CA534746	+	1	129,	0,	Intergenic
chr11	78358835	78359435	TG_chr11_78358835_78359435_gi|47463690|gb|CN694941.1|CN694941	*	1	600,	0,
chr11	78171575	78171822	TG_chr11_78171575_78171822_gi|8918052|gb|BB238076.1|BB238076	*	1	247,	0,
chr11	80229561	80229711	TG_chr11_80229561_80229711_gi|1759804|gb|AA178418.1|AA178418	+	1	150,	0,	Intergenic
chr11	81787208	81787862	TG_chr11_81787208_81787862_gi|16481945|gb|BB647626.1|BB647626	+	1	654,	0,	Intergenic
chr11	78324557	78325289	TG_chr11_78324557_78325214_gi|15410487|gb|BB240600.2|BB240600	*	1	732,	0,
chr11	79298155	79298435	TG_chr11_79298155_79298415_gi|9101865|gb|BB382132.1|BB382132	*	1	280,	0,
chr11	83296398	83296698	TG_chr11_83296398_83296698_gi|26853525|gb|BY519146.1|BY519146	*	1	300,	0,
chr11	82587702	82587996	TG_chr11_82587702_82587996_gi|40070954|gb|BG083775.2|BG083775	+	1	294,	0,	Intergenic
chr11	83112553	83113176	TG_chr11_83112553_83113176_CL31552Contig1	+	1	623,	0,	Intergenic
chr11	83306404	83306877	TG_chr11_83306404_83306877_gi|4615050|gb|AI605883.1|AI605883	*	1	473,	0,
chr11	82663601	82664197	TG_chr11_82663601_82664197_gi|75901161|gb|DT920680.1|DT920680	*	1	596,	0,
chr11	79333635	79333734	TG_chr11_79333635_79333734_gi|86582613|gb|DY246969.1|DY246969	*	1	99,	0,
chr11	83473445	83473800	TG_chr11_83473445_83473800_CL48086Contig1	+	1	355,	0,	Intergenic
chr11	83234643	83235156	TG_chr11_83234643_83235156_CL55374Contig1	+	1	513,	0,	Intergenic
chr11	79277183	79278092	TG_chr11_79277183_79278092_CL34201Contig1	*	1	909,	0,
chr11	81435921	81436174	TG_chr11_81435921_81436174_gi|9023456|gb|BB316421.1|BB316421	+	1	253,	0,	Intergenic
chr11	80214007	80214232	TG_chr11_80214007_80214232_gi|3054853|gb|AA915461.1|AA915461	+	1	225,	0,	Intergenic
chr11	80217171	80217347	TG_chr11_80217171_80217347_gi|75889291|gb|DT908805.1|DT908805	*	1	176,	0,	Intergenic
chr11	78508194	78508838	TG_chr11_78508194_78508838_gi|19396364|gb|BM937212.1|BM937212	*	1	644,	0,
chr11	80583743	80584420	TG_chr11_80583743_80584420_CL12935Contig1	*	1	677,	0,
chr11	83253557	83253684	TG_chr11_83253322_83253684_gi|40671938|gb|CK427863.1|CK427863	*	1	127,	0,
chr11	78857381	78857805	TG_chr11_78857381_78857805_CL44463Contig1	*	1	424,	0,
chr11	79153178	79153280	TG_chr11_79153178_79153280_gi|76265682|gb|CJ155195.1|CJ155195	+	1	102,	0,	Intergenic
chr11	80254572	80254694	TG_chr11_80254572_80254694_gi|140506309|gb|AV453662.1|AV453662	*	1	122,	0,
chr11	82200943	82201080	TG_chr11_82200943_82201080_gi|11460840|gb|BB569932.1|BB569932	+	1	137,	0,	Intergenic
chr11	80220513	80220810	TG_chr11_80220513_80220810_gi|12014686|gb|BF715414.1|BF715414	+	1	297,	0,	Intergenic
chr11	82777530	82778355	TG_chr11_82777530_82778355_CL24019Contig1	*	1	825,	0,
chr11	80131410	80131819	TG_chr11_80131410_80131819_gi|2592912|gb|AA656758.1|AA656758	*	1	409,	0,
chr11	80203850	80204095	TG_chr11_80203850_80204095_gi|16482623|gb|BB648367.1|BB648367	*	1	245,	0,
chr11	83626982	83627320	TG_chr11_83626982_83627320_gi|26496691|gb|BY306354.1|BY306354	-	1	338,	0,	Intergenic
chr11	78984720	78987670	TG_chr11_78984720_78987670_gi|49906626|gb|CR514980.1|CR514980	+	2	93,140,	0,2810,	Intergenic
chr11	82603495	82603806	TG_chr11_82603495_82603806_gi|5248892|gb|AV101344.1|AV101344	*	1	311,	0,
chr11	79066183	79066615	TG_chr11_79066183_79066615_CL49900Contig1	*	1	432,	0,
chr11	80217585	80217785	TG_chr11_80217585_80217785_CL34523Contig1	-	1	200,	0,	Intergenic
chr11	83229154	83229580	TG_chr11_83229154_83229580_gi|3079242|gb|AA930461.1|AA930461	*	1	426,	0,
chr11	80241234	80241412	TG_chr11_80241234_80241412_gi|6147545|gb|AV206692.1|AV206692	+	1	178,	0,	Intergenic
chr11	83167937	83168079	TG_chr11_83167937_83168079_gi|15821411|gb|BI793686.1|BI793686	*	1	142,	0,
chr11	79622766	79623291	TG_chr11_79622766_79623291_CL40737Contig1	-	1	525,	0,	Intergenic
chr11	83088616	83088879	TG_chr11_83088616_83088879_gi|1746842|gb|AA168640.1|AA168640	*	1	263,	0,
chr11	82613784	82614129	TG_chr11_82613784_82614129_gi|633253|gb|Z31021.1|Z31021	*	2	15,128,	0,217,
chr11	80213133	80213264	TG_chr11_80213133_80213264_gi|21467648|gb|BQ564331.1|BQ564331	+	1	131,	0,	Intergenic
chr11	78140669	78141350	TG_chr11_78140669_78141350_CL38721Contig1	-	1	681,	0,	Intergenic
chr11	83115644	83116087	TG_chr11_83115645_83116087_gi|47937092|gb|CN833313.1|CN833313	-	1	443,	0,	Intergenic
chr11	81658759	81659156	TG_chr11_81658759_81659156_CL44475Contig1	-	1	397,	0,	Intergenic
chr11	82659405	82659555	TG_chr11_82659405_82659555_gi|76272698|gb|CJ162211.1|CJ162211	*	1	150,	0,
chr11	79987670	79988143	TG_chr11_79987670_79988143_gi|14584303|gb|BI134055.1|BI134055	*	1	473,	0,
chr11	80401696	80402395	TG_chr11_80401696_80402395_gi|40016739|gb|BG068811.2|BG068811	*	1	699,	0,
chr11	80581630	80582612	TG_chr11_80581630_80582612_CL13214Contig1	*	1	982,	0,
chr11	79197880	79198318	TG_chr11_79197880_79198318_CL45477Contig1	*	1	438,	0,
chr11	83136330	83136735	TG_chr11_83136330_83136735_gi|54885044|gb|CV675768.1|CV675768	*	1	405,	0,
chr11	78286302	78286420	TG_chr11_78286302_78286415_gi|89014098|gb|DV652928.1|DV652928	*	1	118,	0,
chr11	81216289	81216912	TG_chr11_81216289_81216912_gi|16389576|gb|AV267548.2|AV267548	-	1	623,	0,	Intergenic
chr11	82710653	82710931	TG_chr11_82710653_82710931_gi|9242610|gb|BB421255.1|BB421255	*	1	278,	0,
chr11	80432628	80433210	TG_chr11_80432628_80433210_CL47356Contig1	*	1	582,	0,
chr11	79355062	79355661	TG_chr11_79355062_79355661_gi|27327423|gb|CA875874.1|CA875874	*	1	599,	0,
chr11	80286170	80286385	TG_chr11_80286170_80286385_CL35036Contig1	+	1	215,	0,	Intergenic
chr11	80071341	80071763	TG_chr11_80071341_80071763_gi|140583748|gb|AV463197.1|AV463197	*	1	422,	0,
chr11	78357777	78357923	TG_chr11_78357777_78357923_gi|31495082|gb|BM238589.2|BM238589	*	1	146,	0,
chr11	78430776	78431216	TG_chr11_78430776_78431216_gi|16354083|gb|BB227184.2|BB227184	*	1	440,	0,
chr11	79183117	79183451	TG_chr11_79183117_79183451_gi|2461490|gb|AA611411.1|AA611411	*	1	334,	0,
chr11	80216852	80217083	TG_chr11_80216852_80217083_gi|10679336|gb|BE995264.1|BE995264	-	1	231,	0,	Intergenic
chr11	82594116	82594541	TG_chr11_82594116_82594541_gi|17092075|gb|BB850621.1|BB850621	-	1	425,	0,	Intergenic
chr11	78732329	78732763	TG_chr11_78732329_78732763_CL44312Contig1	+	1	434,	0,	Intergenic
chr11	81958308	81958684	TG_chr11_81958308_81958684_gi|27052135|gb|BY670856.1|BY670856	+	1	376,	0,	Intergenic
chr11	83591707	83591953	TG_chr11_83591707_83591953_gi|1682676|gb|AA124067.1|AA124067	*	1	246,	0,
chr11	80247601	80248146	TG_chr11_80247601_80248146_gi|21452107|gb|BQ551221.1|BQ551221	*	1	545,	0,
chr11	80286420	80286539	TG_chr11_80286420_80286539_gi|119349200|gb|EH111440.1|EH111440	-	1	119,	0,	Intergenic
chr11	80322000	80322289	TG_chr11_80322000_80322289_gi|9068092|gb|BB356264.1|BB356264	*	1	289,	0,
chr11	78503760	78504216	TG_chr11_78503760_78504216_CL55198Contig1	*	1	456,	0,
chr11	83126309	83126668	TG_chr11_83126309_83126668_gi|141304268|gb|AV580980.1|AV580980	*	1	359,	0,
chr11	78240449	78240928	TG_chr11_78240449_78240928_CL63185Contig1	+	1	479,	0,	Intergenic
chr11	78497245	78497838	TG_chr11_78497302_78497838_gi|32430122|gb|CD771620.1|CD771620	*	1	593,	0,
chr11	78322284	78322493	TG_chr11_78322284_78322493_gi|1739677|gb|AA163705.1|AA163705	*	1	209,	0,
chr11	83183430	83183833	TG_chr11_83183430_83183833_gi|47589095|gb|BP427191.1|BP427191	*	1	403,	0,
chr11	81835514	81836158	TG_chr11_81835498_81836158_gi|27178847|gb|BY749439.1|BY749439	-	1	644,	0,	Intergenic
chr11	80050812	80051258	TG_chr11_80050812_80051258_CL55865Contig1	*	1	446,	0,
chr11	79296713	79297358	TG_chr11_79296713_79297358_gi|126099381|gb|EL605591.1|EL605591	*	1	645,	0,
chr11	80069574	80070095	TG_chr11_80069574_80070095_CL53523Contig1	*	1	521,	0,
chr11	80357300	80357859	TG_chr11_80357300_80357859_CL46404Contig1	*	1	559,	0,
chr11	81785627	81785923	TG_chr11_81785637_81785923_gi|8965212|gb|BB268742.1|BB268742	-	1	296,	0,	Intergenic
chr11	78929739	78929965	TG_chr11_78929739_78929965_gi|4721186|gb|AI642711.1|AI642711	*	1	226,	0,
chr11	32401328	32401536	TG_chr11_32401328_32401536_gi|47460837|gb|CN692089.1|CN692089	*	1	208,	0,
chr11	30303942	30304420	TG_chr11_30303942_30304420_gi|40792943|gb|CA587653.1|CA587653	*	1	478,	0,	Intergenic
chr11	35395395	35396001	TG_chr11_35395395_35396020_gi|16466287|gb|BB629013.1|BB629013	*	1	606,	0,
chr11	30158375	30158910	TG_chr11_30158375_30158910_CL57159Contig1	-	1	535,	0,	Intergenic
chr11	31800796	31801377	TG_chr11_31800796_31801391_gi|16498864|gb|BB665135.1|BB665135	*	1	581,	0,
chr11	34253539	34254173	TG_chr11_34253539_34254173_gi|16467841|gb|BB631003.1|BB631003	*	1	634,	0,
chr11	33872674	33872987	TG_chr11_33872674_33872987_gi|12645964|gb|BG142567.1|BG142567	*	1	313,	0,
chr11	30833689	30834283	TG_chr11_30833689_30834283_gi|16494391|gb|BB660598.1|BB660598	*	1	594,	0,
chr11	29903149	29903755	TG_chr11_29903151_29903755_gi|16444006|gb|BB524586.2|BB524586	*	1	606,	0,
chr11	35183822	35184384	TG_chr11_35183822_35184384_gi|47449723|gb|CN683272.1|CN683272	*	1	562,	0,
chr11	32689762	32690725	TG_chr11_32689762_32690725_gi|27128858|gb|BY715741.1|BY715741	-	2	412,254,	0,709,	Intergenic
chr11	32550099	32550780	TG_chr11_32550099_32550780_gi|16262391|gb|BB127935.2|BB127935	*	1	681,	0,
chr11	30799653	30800131	TG_chr11_30799653_30800131_CL59592Contig1	-	1	478,	0,	Intergenic
chr11	35102446	35102781	TG_chr11_35102446_35102781_CL60102Contig1	*	1	335,	0,
chr11	33740605	33741252	TG_chr11_33740605_33741252_gi|51551022|gb|CB844052.2|CB844052	*	1	647,	0,
chr11	32644158	32644554	TG_chr11_32644158_32644554_gi|26492047|gb|BY301710.1|BY301710	*	1	396,	0,
chr11	30035172	30035857	TG_chr11_30035172_30035858_gi|75892558|gb|DT912077.1|DT912077	*	1	685,	0,
chr11	35086791	35086904	TG_chr11_35086791_35086904_gi|9692686|gb|AL363096.1|AL363096	*	1	113,	0,
chr11	33310657	33311263	TG_chr11_33310657_33311263_gi|38161967|gb|CF894918.1|CF894918	*	1	606,	0,
chr11	30692667	30693295	TG_chr11_30692667_30693295_CL40836Contig1	*	1	628,	0,
chr11	32599254	32599565	TG_chr11_32599256_32599565_gi|31521786|gb|BM195318.2|BM195318	*	1	311,	0,
chr11	32802118	32802503	TG_chr11_32802118_32802503_gi|27062028|gb|BY675866.1|BY675866	+	1	385,	0,	Intergenic
chr11	32615659	32616174	TG_chr11_32615659_32616174_CL39523Contig1	*	1	515,	0,
chr11	33335435	33335576	TG_chr11_33335435_33335576_gi|22209562|gb|BQ840153.1|BQ840153	*	1	141,	0,
chr11	34264014	34264407	TG_chr11_34264014_34264407_gi|3335730|gb|AI061016.1|AI061016	*	1	393,	0,
chr11	32088466	32088968	TG_chr11_32088466_32088968_CL54573Contig1	-	1	502,	0,	Intergenic
chr11	34368019	34368426	TG_chr11_34368019_34368426_gi|26064903|gb|BY004654.1|BY004654	*	1	407,	0,
chr11	35648688	35648794	TG_chr11_35648688_35648794_gi|86581222|gb|DY245578.1|DY245578	*	1	106,	0,	Intergenic
chr11	30827825	30828878	TG_chr11_30827825_30828878_CL40642Contig1	-	1	1053,	0,	Intergenic
chr11	33405401	33405936	TG_chr11_33405401_33405936_gi|47493026|gb|CN723641.1|CN723641	*	1	535,	0,
chr11	30328241	30328348	TG_chr11_30328241_30328348_CL49159Contig1	*	1	107,	0,
chr11	30016895	30017374	TG_chr11_30016895_30017374_gi|33278575|gb|CF169026.1|CF169026	*	1	479,	0,
chr11	32470950	32471114	TG_chr11_32470950_32471114_gi|7027274|gb|AW457057.1|AW457057	*	1	164,	0,
chr11	33226592	33227242	TG_chr11_33226592_33227242_CL49160Contig1	*	1	650,	0,
chr11	31771757	31772183	TG_chr11_31771757_31772183_gi|76200083|gb|CJ099813.1|CJ099813	+	1	426,	0,	Intergenic
chr11	34380189	34380669	TG_chr11_34380197_34380669_CL29597Contig1	*	1	480,	0,
chr11	30371934	30372599	TG_chr11_30371934_30372599_gi|75988960|gb|CJ047390.1|CJ047390	+	1	665,	0,	Intergenic
chr11	31257316	31257945	TG_chr11_31257316_31257945_CL39561Contig1	-	1	629,	0,	Intergenic
chr11	35586665	35586945	TG_chr11_35586665_35586945_gi|8999175|gb|BB298470.1|BB298470	*	1	280,	0,
chr11	33196392	33197066	TG_chr11_33196392_33197066_CL38935Contig1	*	1	674,	0,
chr11	34435638	34435903	TG_chr11_34435638_34435903_gi|6266527|gb|AV278490.1|AV278490	*	1	265,	0,
chr11	31730466	31730918	TG_chr11_31730466_31730918_gi|19767053|gb|BQ031774.1|BQ031774	-	1	452,	0,	Intergenic
chr11	30695296	30695598	TG_chr11_30695296_30695598_gi|5404171|gb|AV160536.1|AV160536	*	1	302,	0,
chr11	34003309	34003736	TG_chr11_34003309_34003736_gi|7316040|gb|AW611299.1|AW611299	-	1	427,	0,	Intergenic
chr11	35098687	35099305	TG_chr11_35098687_35099305_gi|47471303|gb|CN702554.1|CN702554	*	1	618,	0,
chr11	29675396	29676037	TG_chr11_29675396_29676037_gi|16443667|gb|BB522447.2|BB522447	*	1	641,	0,
chr11	35748795	35749261	TG_chr11_35748795_35749261_gi|33276829|gb|CF167275.1|CF167275	*	1	466,	0,
chr11	31098934	31099562	TG_chr11_31098934_31099562_gi|16356228|gb|BB253392.2|BB253392	+	1	628,	0,	Intergenic
chr11	35325680	35325974	TG_chr11_35325680_35325974_gi|2812992|gb|AA763245.1|AA763245	*	1	294,	0,
chr11	30760175	30760632	TG_chr11_30760184_30760632_gi|140617271|gb|AV510268.1|AV510268	*	1	457,	0,
chr11	30734707	30735113	TG_chr11_30734705_30735114_gi|14128176|gb|BG792606.1|BG792606	*	1	406,	0,
chr11	33050513	33050709	TG_chr11_33050513_33050709_gi|7027273|gb|AW457056.1|AW457056	-	1	196,	0,	Intergenic
chr11	31005055	31005354	TG_chr11_31005055_31005354_gi|9115282|gb|BB392322.1|BB392322	-	1	299,	0,	Intergenic
chr11	33100842	33100967	TG_chr11_33100842_33100967_gi|1853623|gb|AA231192.1|AA231192	*	1	125,	0,
chr11	31831647	31832027	TG_chr11_31831647_31832027_gi|76053302|gb|CJ056265.1|CJ056265	+	1	380,	0,	Intergenic
chr11	33286451	33287009	TG_chr11_33286451_33287009_gi|47437664|gb|CN671213.1|CN671213	*	1	558,	0,
chr11	34261964	34262357	TG_chr11_34261965_34262357_CL44656Contig1	*	1	393,	0,
chr11	34958165	34958299	TG_chr11_34958165_34958299_gi|47460093|gb|CN691345.1|CN691345	*	1	134,	0,
chr11	31818072	31818742	TG_chr11_31818072_31818742_gi|16486343|gb|BB652368.1|BB652368	*	1	670,	0,
chr11	31599580	31599972	TG_chr11_31599580_31599972_gi|26590983|gb|BY361495.1|BY361495	-	1	392,	0,	Intergenic
chr11	31900553	31900843	TG_chr11_31900553_31900843_gi|5404982|gb|AV161347.1|AV161347	*	1	290,	0,
chr11	34700153	34700507	TG_chr11_34700153_34700507_gi|49911492|gb|CR518830.1|CR518830	-	1	354,	0,	Intergenic
chr11	33133939	33134485	TG_chr11_33133939_33134485_gi|27330918|gb|CA879369.1|CA879369	*	1	546,	0,
chr11	31787061	31787461	TG_chr11_31787061_31787461_gi|2643432|gb|AA671353.1|AA671353	*	1	400,	0,
chr11	32138991	32139131	TG_chr11_32138991_32139131_gi|4408702|gb|AI509797.1|AI509797	*	1	140,	0,
chr11	34192170	34192306	TG_chr11_34192170_34192306_gi|31494370|gb|BM237813.2|BM237813	*	1	136,	0,
chr11	30699966	30700152	TG_chr11_30699966_30700152_gi|47454130|gb|CN687684.1|CN687684	*	1	186,	0,
chr11	34327291	34327685	TG_chr11_34327291_34327685_gi|4298442|gb|AI451940.1|AI451940	*	1	394,	0,
chr11	30746127	30746232	TG_chr11_30746127_30746232_gi|31522539|gb|BM196097.2|BM196097	*	1	105,	0,
chr11	32419657	32420046	TG_chr11_32419657_32420046_CL50702Contig1	+	1	389,	0,	Intergenic
chr11	30179854	30180491	TG_chr11_30179854_30180493_gi|16400479|gb|BB268234.2|BB268234	-	1	637,	0,	Intergenic
chr11	31783185	31783828	TG_chr11_31783185_31783828_CL22429Contig1	*	1	643,	0,
chr11	34310779	34311404	TG_chr11_34310779_34311404_gi|16468469|gb|BB631768.1|BB631768	*	1	625,	0,
chr11	35191325	35197996	TG_chr11_35191325_35191615_gi|76146208|gb|CJ065085.1|CJ065085	*	2	284,8,	0,6663,
chr11	30011307	30011712	TG_chr11_30011307_30011712_gi|47441567|gb|CN675116.1|CN675116	*	1	405,	0,
chr11	31789683	31789892	TG_chr11_31789683_31789892_gi|4401191|gb|AI503340.1|AI503340	*	1	209,	0,
chr11	30168335	30168475	TG_chr11_30168335_30168475_gi|60269960|gb|DN174713.1|DN174713	+	1	140,	0,	Intergenic
chr11	33017085	33017370	TG_chr11_33017085_33017370_gi|4403096|gb|AI505245.1|AI505245	-	1	285,	0,	Intergenic
chr11	35793936	35794036	TG_chr11_35793934_35794036_gi|28369257|gb|CB247613.1|CB247613	-	1	100,	0,	Intergenic
chr11	35785280	35785876	TG_chr11_35785280_35785876_gi|24421984|gb|BU918132.1|BU918132	*	1	596,	0,
chr11	30780525	30781143	TG_chr11_30780525_30781143_CL60095Contig1	+	1	618,	0,	Intergenic
chr11	30723777	30724347	TG_chr11_30723777_30724347_gi|19393749|gb|BM934597.1|BM934597	*	1	570,	0,
chr11	32087600	32088051	TG_chr11_32087600_32088051_gi|12574394|gb|BG091831.1|BG091831	-	1	451,	0,	Intergenic
chr11	31690286	31690396	TG_chr11_31690286_31690396_gi|4776898|gb|AV000048.1|AV000048	*	1	110,	0,	Intergenic
chr11	31576932	31577354	TG_chr11_31576932_31577354_gi|55827690|gb|AU043833.2|AU043833	+	1	422,	0,	Intergenic
chr11	32120283	32121025	TG_chr11_32120283_32121028_gi|126102003|gb|EL608170.1|EL608170	*	1	742,	0,
chr11	33051318	33051914	TG_chr11_33051318_33051914_gi|17952728|gb|BG805790.1|BG805790	*	1	596,	0,	Intergenic
chr11	30005666	30006143	TG_chr11_30005666_30006143_gi|16406861|gb|BB370341.2|BB370341	*	1	477,	0,
chr11	97518539	97518905	TG_chr11_97518539_97518905_gi|49912715|gb|CR519771.1|CR519771	-	1	366,	0,	Intergenic
chr11	97603376	97603637	TG_chr11_97603376_97603637_gi|8802056|gb|BB147119.1|BB147119	*	1	261,	0,
chr11	96455154	96455427	TG_chr11_96455154_96455427_gi|2412163|gb|AA596728.1|AA596728	*	1	273,	0,
chr11	94798907	94799243	TG_chr11_94798907_94799243_gi|39707891|gb|BY781252.1|BY781252	*	1	336,	0,
chr11	97074230	97074383	TG_chr11_97074230_97074383_gi|119348571|gb|EH110811.1|EH110811	*	1	153,	0,
chr11	94523521	94523625	TG_chr11_94523521_94523625_gi|22934318|gb|BU551457.1|BU551457	+	1	104,	0,	Intergenic
chr11	93913176	93913521	TG_chr11_93913176_93913521_gi|119349969|gb|EH112209.1|EH112209	*	1	345,	0,
chr11	93983891	93984066	TG_chr11_93983891_93984066_gi|47483303|gb|CN713913.1|CN713913	*	1	175,	0,
chr11	96472878	96473194	TG_chr11_96472878_96473194_CL40681Contig1	*	1	316,	0,
chr11	95217511	95218186	TG_chr11_95217508_95218186_gi|16458974|gb|BB619696.1|BB619696	*	1	675,	0,
chr11	94177111	94177721	TG_chr11_94177111_94177721_gi|38179538|gb|CF908601.1|CF908601	*	1	610,	0,
chr11	95538629	95539141	TG_chr11_95538629_95539141_CL57885Contig1	*	1	512,	0,
chr11	96594287	96594549	TG_chr11_96594287_96594549_gi|38182140|gb|CF910936.1|CF910936	*	1	262,	0,
chr11	96115676	96116230	TG_chr11_96115676_96116230_CL24901Contig1	+	1	554,	0,	Intergenic
chr11	97350618	97351092	TG_chr11_97350618_97351092_gi|10750769|gb|BF019437.1|BF019437	*	1	474,	0,
chr11	94097269	94097544	TG_chr11_94097269_94097544_gi|33616962|gb|BX637087.1|BX637087	*	1	275,	0,
chr11	95689055	95689643	TG_chr11_95689056_95689643_CL26492Contig1	*	1	588,	0,
chr11	95819333	95819890	TG_chr11_95819333_95819890_CL22497Contig1	*	1	557,	0,
chr11	95349272	95349643	TG_chr11_95349272_95349643_gi|4600850|gb|AI591802.1|AI591802	*	1	371,	0,
chr11	95628428	95628847	TG_chr11_95628428_95628847_gi|10079873|gb|BE692249.1|BE692249	+	1	419,	0,	Intergenic
chr11	96468755	96469167	TG_chr11_96468755_96469167_gi|12022267|gb|BF721265.1|BF721265	*	1	412,	0,
chr11	95576981	95577174	TG_chr11_95576981_95577174_gi|47460988|gb|CN692240.1|CN692240	+	1	193,	0,	Intergenic
chr11	96601240	96601882	TG_chr11_96601240_96601872_gi|16470735|gb|BB634488.1|BB634488	*	1	642,	0,
chr11	95249984	95250107	TG_chr11_95249984_95250107_gi|25061593|gb|CA531990.1|CA531990	*	1	123,	0,
chr11	95301812	95302402	TG_chr11_95301812_95302402_gi|47590369|gb|BP428285.1|BP428285	*	1	590,	0,
chr11	96155458	96156364	TG_chr11_96155458_96156357_gi|22821780|gb|BU514254.1|BU514254	+	1	906,	0,	Intergenic
chr11	97865217	97865655	TG_chr11_97865217_97865650_gi|19434766|gb|BM951176.1|BM951176	*	1	438,	0,
chr11	95205760	95206477	TG_chr11_95205760_95206477_gi|11655648|gb|BF582027.1|BF582027	*	1	717,	0,
chr11	95224999	95225291	TG_chr11_95224999_95225291_gi|2460603|gb|AA611359.1|AA611359	*	1	292,	0,
chr11	96504533	96504684	TG_chr11_96504533_96504684_gi|21457979|gb|BQ557094.1|BQ557094	*	1	151,	0,
chr11	96808218	96808353	TG_chr11_96808218_96808353_gi|16474186|gb|BB638581.1|BB638581	+	1	135,	0,	Intergenic
chr11	95199480	95199968	TG_chr11_95199480_95199968_gi|140488785|gb|AV448078.1|AV448078	*	1	488,	0,
chr11	96737426	96737540	TG_chr11_96737426_96737540_gi|7063377|gb|AW493096.1|AW493096	-	1	114,	0,	Intergenic
chr11	97993952	97994461	TG_chr11_97993952_97994461_gi|8712383|gb|BE200214.1|BE200214	*	1	509,	0,
chr11	94158460	94158792	TG_chr11_94158460_94158792_gi|3522647|gb|AI122323.1|AI122323	*	1	332,	0,
chr11	95577322	95577906	TG_chr11_95577322_95577906_CL27715Contig1	+	1	584,	0,	Intergenic
chr11	93956976	93957169	TG_chr11_93956976_93957169_gi|47436225|gb|CN669774.1|CN669774	*	1	193,	0,
chr11	94436353	94436781	TG_chr11_94436353_94436781_gi|16065652|gb|BB712483.1|BB712483	*	1	428,	0,
chr11	95701429	95701538	TG_chr11_95701429_95701538_gi|25089361|gb|CA546530.1|CA546530	*	1	109,	0,
chr11	95277304	95278028	TG_chr11_95277304_95278028_CL14002Contig1	*	1	724,	0,
chr11	95212243	95212689	TG_chr11_95212243_95212689_gi|9916598|gb|BE633910.1|BE633910	*	1	446,	0,
chr11	95355382	95356032	TG_chr11_95355382_95356030_gi|27184459|gb|BY753171.1|BY753171	+	1	650,	0,	Intergenic
chr11	96456936	96457447	TG_chr11_96456936_96457447_CL36365Contig1	*	1	511,	0,
chr11	97034772	97035060	TG_chr11_97034772_97035060_gi|33272154|gb|CF162605.1|CF162605	*	1	288,	0,
chr11	96502034	96502306	TG_chr11_96502034_96502306_gi|8814017|gb|BB158087.1|BB158087	*	1	272,	0,
chr11	96472406	96472643	TG_chr11_96472406_96472645_gi|6281777|gb|AV316359.1|AV316359	*	1	237,	0,
chr11	95867300	95867427	TG_chr11_95867300_95867427_gi|140493475|gb|AV514406.1|AV514406	*	1	127,	0,	Intergenic
chr11	96424313	96424924	TG_chr11_96424313_96424924_CL36199Contig1	*	1	611,	0,
chr11	96354798	96355030	TG_chr11_96354798_96355030_gi|8897970|gb|BB227325.1|BB227325	*	1	232,	0,
chr11	95282007	95282141	TG_chr11_95282007_95282141_gi|40300654|gb|CK345041.1|CK345041	*	1	134,	0,
chr11	96603206	96603891	TG_chr11_96603206_96603891_gi|16271419|gb|BB200367.2|BB200367	*	1	685,	0,
chr11	96539856	96539999	TG_chr11_96539856_96539999_gi|3078921|gb|AA929612.1|AA929612	*	1	143,	0,
chr11	94381618	94381853	TG_chr11_94381618_94381853_gi|49909575|gb|CR517329.1|CR517329	*	1	235,	0,
chr11	93931101	93931697	TG_chr11_93931101_93931697_gi|17954350|gb|BG807386.1|BG807386	*	1	596,	0,
chr11	97671906	97672312	TG_chr11_97671911_97672312_gi|76535759|gb|CJ311564.1|CJ311564	*	1	406,	0,
chr11	95780264	95780653	TG_chr11_95780264_95780653_gi|4401135|gb|AI503284.1|AI503284	-	1	389,	0,	Intergenic
chr11	93869305	93870031	TG_chr11_93869305_93870031_CL38031Contig1	*	1	726,	0,
chr11	95822161	95823392	TG_chr11_95822161_95823392_gi|46463472|gb|CN457746.1|CN457746	*	2	454,250,	0,981,
chr11	94899271	94899597	TG_chr11_94899271_94899597_gi|7064713|gb|AW494432.1|AW494432	*	1	326,	0,
chr11	94275066	94275897	TG_chr11_94275066_94275897_CL48479Contig1	*	1	831,	0,
chr11	96211846	96212261	TG_chr11_96211846_96212257_gi|16266742|gb|BB137813.2|BB137813	+	1	415,	0,	Intergenic
chr11	95350707	95351027	TG_chr11_95350707_95351027_gi|1755542|gb|AA174420.1|AA174420	*	1	320,	0,
chr11	95207363	95207953	TG_chr11_95207363_95207953_gi|1662899|gb|AA111023.1|AA111023	*	1	590,	0,
chr11	94730707	94731185	TG_chr11_94730707_94731185_gi|40345148|gb|CK371999.1|CK371999	+	1	478,	0,	Intergenic
chr11	93939136	93939686	TG_chr11_93939136_93939686_CL63523Contig1	*	1	550,	0,
chr11	95854652	95855296	TG_chr11_95854652_95855296_gi|16407394|gb|BB375384.2|BB375384	*	1	644,	0,
chr11	96565443	96565745	TG_chr11_96565443_96565745_gi|8872084|gb|BB207131.1|BB207131	*	1	302,	0,
chr11	94150639	94151117	TG_chr11_94150639_94151117_CL60424Contig1	-	1	478,	0,	Intergenic
chr11	95818481	95818639	TG_chr11_95818481_95818634_gi|9265641|gb|BB425914.1|BB425914	*	1	158,	0,
chr11	96557916	96558046	TG_chr11_96557916_96558045_gi|20315716|gb|AU254176.1|AU254176	*	1	130,	0,
chr11	96403747	96403930	TG_chr11_96403747_96403930_gi|16470779|gb|BB634538.1|BB634538	*	1	183,	0,
chr11	96826445	96827041	TG_chr11_96826445_96827041_gi|17959592|gb|BI988607.1|BI988607	*	1	596,	0,
chr11	97550137	97550514	TG_chr11_97550137_97550514_gi|16971191|gb|BB801568.1|BB801568	*	1	377,	0,
chr11	96203245	96203363	TG_chr11_96203245_96203363_gi|20320051|gb|AU256398.1|AU256398	*	1	118,	0,
chr11	96822050	96822209	TG_chr11_96822050_96822209_gi|10662447|gb|BE987267.1|BE987267	*	1	159,	0,
chr11	94342056	94342197	TG_chr11_94342056_94342197_gi|49905249|gb|CR513871.1|CR513871	*	1	141,	0,
chr11	97562669	97563122	TG_chr11_97562669_97563122_CL50910Contig1	+	1	453,	0,	Intergenic
chr11	95166383	95166913	TG_chr11_95166383_95166905_gi|16426238|gb|BB458134.2|BB458134	*	1	530,	0,
chr11	96495861	96496548	TG_chr11_96495861_96496548_gi|16394640|gb|AV317999.2|AV317999	*	1	687,	0,
chr11	94217656	94217906	TG_chr11_94217656_94217906_gi|4485648|gb|AI553285.1|AI553285	*	1	250,	0,
chr11	96575699	96575926	TG_chr11_96575699_96575926_gi|8520947|gb|BB063534.1|BB063534	*	1	227,	0,
chr11	95315125	95315289	TG_chr11_95315125_95315289_gi|2854807|gb|AA791852.1|AA791852	*	1	164,	0,
chr11	96171452	96171573	TG_chr11_96171452_96171573_gi|27183587|gb|BY752612.1|BY752612	+	1	121,	0,	Intergenic
chr11	93916253	93916805	TG_chr11_93916253_93916805_gi|10656882|gb|BE984547.1|BE984547	*	1	552,	0,
chr11	95633377	95633667	TG_chr11_95633377_95633667_gi|9057933|gb|BB346150.1|BB346150	-	1	290,	0,	Intergenic
chr11	97963276	97963518	TG_chr11_97963276_97963518_gi|6099887|gb|AW124357.1|AW124357	*	1	242,	0,
chr11	93915492	93916149	TG_chr11_93915492_93916149_gi|19400851|gb|BM941699.1|BM941699	*	1	657,	0,
chr11	95869658	95869926	TG_chr11_95869658_95869926_CL47904Contig1	+	1	268,	0,	Intergenic
chr11	20864166	20864752	TG_chr11_20864166_20864747_gi|9762938|gb|BE534293.1|BE534293	+	1	586,	0,	Intergenic
chr11	20450991	20451741	TG_chr11_20450991_20451741_CL33573Contig1	*	1	750,	0,
chr11	22966941	22967434	TG_chr11_22966941_22967434_gi|3260824|gb|AI037133.1|AI037133	-	1	493,	0,	Intergenic
chr11	23283644	23284235	TG_chr11_23283644_23284235_gi|40017038|gb|BG081997.2|BG081997	*	1	591,	0,
chr11	19882519	19882887	TG_chr11_19882519_19882887_CL44724Contig1	*	1	368,	0,
chr11	23181890	23182197	TG_chr11_23181890_23182248_gi|76202552|gb|CJ102282.1|CJ102282	*	1	307,	0,
chr11	21915780	21916250	TG_chr11_21915792_21916250_gi|17952939|gb|BG805998.1|BG805998	*	1	470,	0,
chr11	20596016	20596265	TG_chr11_20596014_20596265_gi|8518545|gb|BB061132.1|BB061132	*	1	249,	0,
chr11	23332516	23332617	TG_chr11_23332516_23332617_gi|47463124|gb|CN694375.1|CN694375	*	1	101,	0,
chr11	22126473	22126827	TG_chr11_22126473_22126829_gi|26404488|gb|BY223385.1|BY223385	*	1	354,	0,
chr11	21256461	21257030	TG_chr11_21256467_21257030_gi|9173970|gb|BE291849.1|BE291849	*	1	569,	0,
chr11	23302193	23302319	TG_chr11_23302193_23302319_gi|40106354|gb|BG087705.2|BG087705	*	1	126,	0,
chr11	20015397	20015695	TG_chr11_20015397_20015695_gi|20323506|gb|AU258183.1|AU258183	-	1	298,	0,	Intergenic
chr11	21168881	21169378	TG_chr11_21168881_21169378_gi|27326041|gb|CA874492.1|CA874492	*	1	497,	0,
chr11	20731484	20731924	TG_chr11_20731484_20731924_gi|26240784|gb|BY129683.1|BY129683	-	2	77,231,	0,209,	Intergenic
chr11	21155321	21156275	TG_chr11_21155321_21156275_CL49753Contig1	*	1	954,	0,
chr11	18838643	18838900	TG_chr11_18838643_18838900_gi|40069474|gb|BG082940.2|BG082940	*	1	257,	0,
chr11	20011507	20011952	TG_chr11_20011505_20011952_gi|76540527|gb|CJ316332.1|CJ316332	*	1	445,	0,
chr11	19985344	19985518	TG_chr11_19985344_19985518_gi|12716883|gb|BG229379.1|BG229379	*	1	174,	0,
chr11	19454300	19454722	TG_chr11_19454315_19454722_gi|16485579|gb|BB651326.1|BB651326	-	1	422,	0,	Intergenic
chr11	23191655	23191951	TG_chr11_23191655_23191951_gi|3099504|gb|AA939960.1|AA939960	*	1	296,	0,
chr11	23171483	23171600	TG_chr11_23171483_23171600_gi|9692696|gb|AL363116.1|AL363116	*	1	117,	0,
chr11	22893363	22893486	TG_chr11_22893363_22893486_gi|47435944|gb|CN669493.1|CN669493	*	1	123,	0,
chr11	19433671	19434320	TG_chr11_19433671_19434320_CL53899Contig1	-	1	649,	0,	Intergenic
chr11	20881401	20881780	TG_chr11_20881401_20881780_gi|60271636|gb|DN176389.1|DN176389	-	1	379,	0,	Intergenic
chr11	21560765	21561409	TG_chr11_21560765_21561409_gi|40297815|gb|CK342202.1|CK342202	*	1	644,	0,
chr11	22003408	22003942	TG_chr11_22003408_22003942_gi|23608033|gb|BU696932.1|BU696932	*	1	534,	0,
chr11	21908745	21909194	TG_chr11_21908745_21909194_gi|76142095|gb|CJ060976.1|CJ060976	*	1	449,	0,
chr11	20108053	20108652	TG_chr11_20108053_20108651_gi|24429378|gb|BU925495.1|BU925495	*	1	599,	0,
chr11	23668185	23668647	TG_chr11_23668185_23668647_gi|26897161|gb|BY561979.1|BY561979	*	1	462,	0,
chr11	23647840	23648043	TG_chr11_23647840_23648043_gi|25116154|gb|CA571453.1|CA571453	*	1	203,	0,
chr11	21141627	21142226	TG_chr11_21141627_21142226_gi|27335814|gb|CA884265.1|CA884265	*	1	599,	0,
chr11	23391540	23392121	TG_chr11_23391549_23392121_gi|75895491|gb|DT915010.1|DT915010	*	1	581,	0,
chr11	20513318	20513907	TG_chr11_20513318_20513907_gi|2646671|gb|AA673389.1|AA673389	*	1	589,	0,
chr11	21135828	21136366	TG_chr11_21135828_21136366_gi|9915665|gb|BE632977.1|BE632977	-	1	538,	0,	Intergenic
chr11	23377997	23378262	TG_chr11_23377997_23378262_gi|11521257|gb|BF455088.1|BF455088	*	1	265,	0,
chr11	22413324	22413862	TG_chr11_22413324_22413862_CL41651Contig1	*	1	538,	0,
chr11	19998252	19998699	TG_chr11_19998252_19998698_CL48228Contig1	*	1	447,	0,
chr11	22898365	22898472	TG_chr11_22898365_22898467_gi|31477793|gb|BM218942.2|BM218942	*	1	107,	0,
chr11	23342916	23343307	TG_chr11_23342916_23343307_CL59325Contig1	*	1	391,	0,
chr11	23197564	23198250	TG_chr11_23197575_23198250_CL28117Contig1	*	1	686,	0,
chr11	18872612	18873173	TG_chr11_18872612_18873173_gi|22865346|gb|BQ833304.1|BQ833304	*	1	561,	0,
chr11	22017473	22017667	TG_chr11_22017473_22017667_gi|31550652|gb|BE824972.2|BE824972	*	1	194,	0,
chr11	21060408	21060581	TG_chr11_21060408_21060581_gi|21455765|gb|BQ554877.1|BQ554877	+	1	173,	0,	Intergenic
chr11	22051605	22051795	TG_chr11_22051605_22051795_gi|49914976|gb|CR521552.1|CR521552	*	1	190,	0,
chr11	23177226	23177673	TG_chr11_23177226_23177673_CL56789Contig1	*	1	447,	0,
chr11	22540303	22540407	TG_chr11_22540303_22540407_gi|40338232|gb|CK372990.1|CK372990	+	1	104,	0,	Intergenic
chr11	21255163	21255795	TG_chr11_21255163_21255795_gi|76238284|gb|CJ137956.1|CJ137956	*	1	632,	0,
chr11	21228252	21228921	TG_chr11_21228252_21228921_gi|27145660|gb|BY732533.1|BY732533	*	1	669,	0,
chr11	23398594	23399640	TG_chr11_23398594_23399640_gi|4863668|gb|AV044003.2|AV044003	*	2	31,254,	0,792,	Intergenic
chr11	21218696	21219172	TG_chr11_21218696_21219172_gi|18663815|gb|BM502646.1|BM502646	*	1	476,	0,
chr11	20884916	20885666	TG_chr11_20884916_20885666_gi|56896580|gb|CX241288.1|CX241288	-	1	750,	0,	Intergenic
chr11	21257235	21257947	TG_chr11_21257235_21257947_CL39755Contig1	*	1	712,	0,
chr11	20992121	20992251	TG_chr11_20992121_20992251_gi|15395842|gb|BB614903.1|BB614903	*	1	130,	0,
chr11	18840476	18840889	TG_chr11_18840476_18840889_gi|26010400|gb|CA773123.1|CA773123	*	1	413,	0,
chr11	21597069	21597571	TG_chr11_21597069_21597571_gi|16408385|gb|BB385885.2|BB385885	*	1	502,	0,
chr11	21463394	21463983	TG_chr11_21463394_21463983_CL36853Contig1	*	1	589,	0,
chr11	20138171	20138432	TG_chr11_20138171_20138432_gi|4623218|gb|AI614051.1|AI614051	*	1	261,	0,
chr11	18883232	18884110	TG_chr11_18883225_18884110_CL37704Contig1	*	1	878,	0,
chr11	18886777	18887232	TG_chr11_18886777_18887232_gi|16155672|gb|BB751436.1|BB751436	*	1	455,	0,
chr11	19627255	19627893	TG_chr11_19627255_19627893_CL62333Contig1	+	1	638,	0,	Intergenic
chr11	18905608	18905815	TG_chr11_18905608_18905807_gi|6403913|gb|AV356911.1|AV356911	*	1	207,	0,
chr11	19915650	19915764	TG_chr11_19915650_19915764_gi|22209569|gb|BQ840160.1|BQ840160	*	1	114,	0,
chr11	23669203	23669625	TG_chr11_23669203_23669625_gi|26873934|gb|BY539555.1|BY539555	*	1	422,	0,
chr11	23588656	23588905	TG_chr11_23588656_23588905_gi|75889542|gb|DT909056.1|DT909056	*	1	249,	0,
chr11	22049898	22050284	TG_chr11_22049898_22050284_gi|26725037|gb|BY440259.1|BY440259	*	1	386,	0,
chr11	21175527	21175913	TG_chr11_21175527_21175913_CL37076Contig1	*	1	386,	0,
chr11	18839561	18840196	TG_chr11_18839561_18840196_gi|33278963|gb|CF169414.1|CF169414	*	1	635,	0,
chr11	20485423	20485980	TG_chr11_20485423_20485980_CL62916Contig1	*	1	557,	0,
chr11	23130427	23130537	TG_chr11_23130427_23130537_gi|22935228|gb|BU552367.1|BU552367	+	1	110,	0,	Intergenic
chr11	23356004	23356685	TG_chr11_23356011_23356685_CL32151Contig1	*	1	681,	0,
chr11	23286222	23286506	TG_chr11_23286222_23286506_gi|1817011|gb|W39882.1|W39882	*	1	284,	0,
chr11	19780282	19780597	TG_chr11_19780282_19780597_gi|47451835|gb|CN685389.1|CN685389	-	1	315,	0,	Intergenic
chr11	19880679	19880908	TG_chr11_19880679_19880908_gi|6410684|gb|AV363037.1|AV363037	*	1	229,	0,
chr11	20642625	20642826	TG_chr11_20642625_20642826_gi|8802619|gb|BB147682.1|BB147682	-	1	201,	0,	Intergenic
chr11	22865018	22865140	TG_chr11_22865018_22865140_gi|2057460|gb|AA403488.1|AA403488	*	1	122,	0,
chr11	18905967	18906566	TG_chr11_18905967_18906566_CL59228Contig1	*	1	599,	0,
chr11	21980793	21981218	TG_chr11_21980793_21981218_gi|26420328|gb|BY238993.1|BY238993	*	1	425,	0,
chr11	21037578	21038066	TG_chr11_21037578_21038066_CL53567Contig1	*	1	488,	0,
chr11	22123140	22123800	TG_chr11_22123140_22123791_gi|16267812|gb|BB149180.2|BB149180	*	1	660,	0,
chr11	21462256	21462715	TG_chr11_21462256_21462715_gi|32292144|gb|CD741038.1|CD741038	*	1	459,	0,
chr11	21016405	21030257	TG_chr11_21016405_21017119_CL58833Contig1	*	2	706,15,	0,13837,
chr11	18917361	18917922	TG_chr11_18917361_18917922_CL38824Contig1	*	1	561,	0,
chr11	20103769	20104191	TG_chr11_20103769_20104191_gi|11532913|gb|BF463730.1|BF463730	*	1	422,	0,
chr11	20504591	20504691	TG_chr11_20504591_20504691_gi|20324937|gb|AU258915.1|AU258915	*	1	100,	0,
chr11	22031380	22032043	TG_chr11_22031380_22031994_gi|16267814|gb|BB149207.2|BB149207	*	1	663,	0,
chr11	20594598	20594926	TG_chr11_20594602_20594926_gi|8710119|gb|BE197950.1|BE197950	*	1	328,	0,
chr11	23179013	23179122	TG_chr11_23179014_23179122_gi|31523216|gb|BM196782.2|BM196782	*	1	109,	0,
chr11	21918350	21918669	TG_chr11_21918350_21918669_gi|16469119|gb|BB632521.1|BB632521	*	1	319,	0,
chr11	21126084	21126655	TG_chr11_21126084_21126655_CL49794Contig1	-	1	571,	0,	Intergenic
chr5	95666917	95667725	TG_chrUn_random_1438823_1439634_gi|89018466|gb|DV657296.1|DV657296	*	1	808,	0,	Intergenic
chrUn_random	3829633	3830020	TG_chrUn_random_3829633_3830020_gi|2074549|gb|AA414412.1|AA414412	*	1	387,	0,
chrUn_random	1133885	1134411	TG_chrUn_random_1133885_1134411_gi|40230576|gb|CK331051.1|CK331051	*	1	526,	0,	Intergenic
chr5	95300363	95300988	TG_chrUn_random_876145_876773_gi|40011554|gb|BG065818.2|BG065818	*	1	625,	0,	Intergenic
chrUn_random	4321089	4321687	TG_chrUn_random_4321089_4321687_CL41334Contig1	*	1	598,	0,	Intergenic
chrUn_random	3076017	3076485	TG_chrUn_random_3076017_3076485_gi|12023816|gb|BF722814.1|BF722814	*	1	468,	0,	Intergenic
chr4	41894649	41894869	TG_chrUn_random_619631_619851_gi|26603451|gb|BY373963.1|BY373963	*	1	220,	0,	Intergenic
chr1_random	85591	86031	TG_chrUn_random_197739_198179_gi|76311620|gb|CJ182884.1|CJ182884	*	1	440,	0,
chr4	41811452	41811557	TG_chrUn_random_702942_703047_gi|33143318|gb|CF104251.1|CF104251	*	1	105,	0,	Intergenic
chr1_random	151291	151657	TG_chrUn_random_262235_262601_gi|26416520|gb|BY235410.1|BY235410	*	1	366,	0,
chr1_random	128866	129249	TG_chrUn_random_238689_239072_gi|26492421|gb|BY302084.1|BY302084	*	1	383,	0,
chrUn_random	1212777	1213367	TG_chrUn_random_1212777_1213360_CL46411Contig1	*	1	590,	0,
chrUn_random	4836742	4837191	TG_chrUn_random_4836742_4837191_gi|11520833|gb|BF454664.1|BF454664	*	1	449,	0,	Intergenic
chr2	103131696	103131903	TG_chr2_103131696_103131903_gi|40793168|gb|CA587878.1|CA587878	*	1	207,	0,
chr2	104849782	104850358	TG_chr2_104849782_104850358_gi|34585002|gb|CF533034.1|CF533034	*	1	576,	0,
chr2	104843671	104843805	TG_chr2_104843671_104843805_gi|31567677|gb|AW551753.2|AW551753	*	1	134,	0,
chr2	102163161	102163370	TG_chr2_102163161_102163370_gi|25089711|gb|CA546821.1|CA546821	*	1	209,	0,
chr2	103895152	103896920	TG_chr2_103895152_103896920_CL61995Contig1	*	2	31,762,	0,1006,
chr2	101944635	101944830	TG_chr2_101944635_101944830_gi|19244883|gb|BM877217.1|BM877217	*	1	195,	0,
chr2	103878267	103878480	TG_chr2_103878267_103878480_gi|6556474|gb|AW227178.1|AW227178	*	1	213,	0,
chr2	103457953	103458417	TG_chr2_103457953_103458417_CL25196Contig1	*	1	464,	0,
chr2	102164443	102165074	TG_chr2_102164443_102165074_gi|47454301|gb|CN687855.1|CN687855	*	1	631,	0,
chr2	102628609	102628782	TG_chr2_102628609_102628782_gi|6084478|gb|AU079723.1|AU079723	*	1	173,	0,
chr2	105000408	105001018	TG_chr2_105000408_105001018_CL31620Contig1	*	1	610,	0,
chr2	103635592	103635775	TG_chr2_103635592_103635775_gi|25077910|gb|CA537430.1|CA537430	*	1	183,	0,
chr2	102167181	102167570	TG_chr2_102167181_102167570_CL53098Contig1	*	1	389,	0,
chr2	103608178	103608552	TG_chr2_103608184_103608550_gi|75900973|gb|DT920492.1|DT920492	*	1	374,	0,
chr2	104508073	104508379	TG_chr2_104508073_104508379_gi|40010993|gb|BG078774.2|BG078774	-	1	306,	0,	Intergenic
chr2	105769253	105769570	TG_chr2_105769253_105769570_gi|4284132|gb|AI448625.1|AI448625	*	1	317,	0,
chr2	105624476	105625094	TG_chr2_105624476_105625094_gi|51551116|gb|CB844156.2|CB844156	*	1	618,	0,
chr2	102190687	102191438	TG_chr2_102190687_102191438_gi|28287348|gb|CB235770.1|CB235770	*	1	751,	0,
chr2	102701811	102702176	TG_chr2_102701817_102702176_gi|3393473|gb|AU023126.1|AU023126	*	1	365,	0,
chr2	103321341	103321638	TG_chr2_103321341_103321638_gi|8465746|gb|BB058598.1|BB058598	*	1	297,	0,
chr2	104667188	104667901	TG_chr2_104667188_104667901_CL38641Contig1	-	1	713,	0,	Intergenic
chr2	105331325	105331801	TG_chr2_105331325_105331801_CL53021Contig1	+	1	476,	0,	Intergenic
chr2	105560163	105560804	TG_chr2_105560163_105560804_gi|27138247|gb|BY725120.1|BY725120	*	1	641,	0,
chr2	103898501	103898868	TG_chr2_103898501_103898868_gi|16807622|gb|BM052316.1|BM052316	*	1	367,	0,
chr2	102525169	102525768	TG_chr2_102525169_102525768_gi|24425989|gb|BU922137.1|BU922137	*	1	599,	0,
chr2	103898035	103898480	TG_chr2_103898035_103898480_gi|76237776|gb|CJ137448.1|CJ137448	*	1	445,	0,
chr2	104549536	104549868	TG_chr2_104549536_104549868_gi|4401111|gb|AI503260.1|AI503260	*	1	332,	0,
chr2	105694361	105694500	TG_chr2_105694361_105694500_gi|24428672|gb|BU924789.1|BU924789	*	1	139,	0,
chr2	102193227	102193508	TG_chr2_102193227_102193508_gi|40301771|gb|CK346158.1|CK346158	*	1	281,	0,
chr2	102784500	102784978	TG_chr2_102784500_102784978_gi|26595222|gb|BY365734.1|BY365734	-	1	478,	0,	Intergenic
chr2	103475879	103476167	TG_chr2_103475879_103476167_gi|26585496|gb|BY356008.1|BY356008	*	1	288,	0,
chr2	104284991	104285470	TG_chr2_104284991_104285470_CL48256Contig1	*	1	479,	0,
chr2	105579254	105579786	TG_chr2_105579254_105579786_gi|31609372|gb|CD565479.1|CD565479	*	1	532,	0,
chr2	104452526	104453561	TG_chr2_104452526_104453564_CL26539Contig1	*	1	1035,	0,
chr2	102169078	102169681	TG_chr2_102169078_102169681_gi|16484147|gb|BB649892.1|BB649892	*	1	603,	0,
chr2	101896861	101897095	TG_chr2_101896861_101897095_gi|4804796|gb|AI666442.1|AI666442	*	1	234,	0,
chr2	105558652	105559268	TG_chr2_105558652_105559268_gi|16271745|gb|BB202663.2|BB202663	*	1	616,	0,
chr2	102900853	102901463	TG_chr2_102900853_102901463_gi|31596124|gb|CD548389.1|CD548389	*	1	610,	0,
chr2	104668893	104669193	TG_chr2_104668893_104669185_gi|8757349|gb|BB104781.1|BB104781	+	1	300,	0,	Intergenic
chr2	105515698	105516046	TG_chr2_105515698_105516046_gi|33615374|gb|BX635499.1|BX635499	*	2	108,145,	0,203,
chr2	103610411	103610884	TG_chr2_103610411_103610884_CL61186Contig1	*	1	473,	0,
chr2	105623846	105624076	TG_chr2_105623846_105624076_gi|2956235|gb|AA863756.1|AA863756	*	1	230,	0,
chr2	103410577	103411029	TG_chr2_103410577_103411029_gi|26888059|gb|BY553680.1|BY553680	*	1	452,	0,
chr2	102729476	102729976	TG_chr2_102729476_102729976_CL31262Contig1	*	1	500,	0,
chr2	102199935	102200461	TG_chr2_102199935_102200461_gi|31586783|gb|CD539048.1|CD539048	*	1	526,	0,
chr2	105238367	105238859	TG_chr2_105238367_105238859_gi|140586755|gb|AV488910.1|AV488910	*	1	492,	0,
chr2	105599805	105600034	TG_chr2_105599805_105600034_gi|10597874|gb|BE954889.1|BE954889	*	1	229,	0,
chr2	102608119	102608562	TG_chr2_102608119_102608562_CL36108Contig1	*	1	443,	0,
chr2	102879627	102880320	TG_chr2_102879627_102880320_gi|49670571|gb|CO424412.1|CO424412	*	1	693,	0,
chr2	103125815	103126412	TG_chr2_103125815_103126412_gi|9762346|gb|BE533701.1|BE533701	*	1	597,	0,
chr2	102618518	102618650	TG_chr2_102618518_102618650_gi|40790537|gb|CA585415.1|CA585415	*	1	132,	0,
chr2	103872042	103872207	TG_chr2_103872050_103872207_gi|75959128|gb|DT928811.1|DT928811	*	1	165,	0,
chr2	101957323	101957931	TG_chr2_101957323_101957931_gi|41343118|gb|CK622232.1|CK622232	*	1	608,	0,
chr2	105818097	105819149	TG_chr2_105818097_105819149_CL41064Contig1	*	1	1052,	0,
chr2	104844730	104844905	TG_chr2_104844730_104844905_gi|31603037|gb|CD555306.1|CD555306	*	1	175,	0,
chr2	101898808	101904024	TG_chr2_101898808_101903344_gi|26141887|gb|BY036444.1|BY036444	*	4	97,98,132,16,	0,1631,4404,5200,
chr2	103641491	103641862	TG_chr2_103641491_103641862_gi|126098418|gb|EL604688.1|EL604688	*	1	371,	0,	Intergenic
chr2	102016466	102017008	TG_chr2_102016466_102017008_gi|31606701|gb|CD562808.1|CD562808	*	1	542,	0,
chr2	102715787	102716423	TG_chr2_102715787_102716423_gi|47429839|gb|CN663388.1|CN663388	*	1	636,	0,
chr2	101973955	101974330	TG_chr2_101973955_101974330_CL59967Contig1	*	1	375,	0,
chr2	102941912	102942608	TG_chr2_102941912_102942608_gi|16402931|gb|BB313912.2|BB313912	-	1	696,	0,	Intergenic
chr2	103628078	103628346	TG_chr2_103628078_103628346_gi|8813372|gb|BB157442.1|BB157442	*	1	268,	0,
chr2	105803000	105803653	TG_chr2_105803010_105803653_gi|16494236|gb|BB660415.1|BB660415	*	1	653,	0,
chr2	104473044	104473360	TG_chr2_104473044_104473360_CL56783Contig1	*	1	316,	0,
chr2	101976920	101977291	TG_chr2_101976920_101977282_gi|9694432|gb|AL364491.1|AL364491	*	1	371,	0,
chr2	102912634	102912909	TG_chr2_102912634_102912911_gi|9519992|gb|BB511026.1|BB511026	*	1	275,	0,
chr2	102858895	102859568	TG_chr2_102858895_102859568_CL50936Contig1	+	1	673,	0,	Intergenic
chr2	103423899	103424465	TG_chr2_103423899_103424465_gi|47472243|gb|CN703494.1|CN703494	*	1	566,	0,
chr2	103452784	103452972	TG_chr2_103452784_103452972_gi|86580460|gb|DY244816.1|DY244816	*	1	188,	0,
chr2	102039173	102039467	TG_chr2_102039173_102039467_gi|55830644|gb|AU260178.2|AU260178	+	1	294,	0,	Intergenic
chr2	105519300	105519511	TG_chr2_105519300_105519507_gi|28367502|gb|CB245858.1|CB245858	*	1	211,	0,
chr2	102605104	102605673	TG_chr2_102605104_102605673_gi|16475663|gb|BB640416.1|BB640416	*	1	569,	0,
chr2	104860497	104860886	TG_chr2_104860497_104860886_gi|26961343|gb|BY626161.1|BY626161	-	1	389,	0,	Intergenic
chr2	105832315	105832870	TG_chr2_105832315_105832870_gi|22865649|gb|BQ833594.1|BQ833594	*	1	555,	0,
chr2	103528539	103528770	TG_chr2_103528539_103528770_gi|49915461|gb|CR521956.1|CR521956	*	1	231,	0,
chr2	102819931	102820213	TG_chr2_102819931_102820182_gi|26584823|gb|BY355335.1|BY355335	+	1	282,	0,	Intergenic
chr2	103451218	103451400	TG_chr2_103451218_103451400_gi|4722440|gb|AI643965.1|AI643965	*	1	182,	0,
chr2	105792760	105793323	TG_chr2_105792760_105793323_gi|31604752|gb|CD560859.1|CD560859	*	1	563,	0,
chr2	104445477	104445965	TG_chr2_104445477_104445965_gi|75887192|gb|DT906706.1|DT906706	*	1	488,	0,
chr2	101879794	101882832	TG_chr2_101879794_101882832_CL31534Contig1	*	2	69,821,	0,2217,
chr2	104466108	104466740	TG_chr2_104466108_104466740_gi|40299484|gb|CK343871.1|CK343871	*	1	632,	0,
chr2	103284778	103285445	TG_chr2_103284778_103285445_gi|16386552|gb|AV240156.2|AV240156	*	1	667,	0,
chr2	102680101	102680836	TG_chr2_102680101_102680836_gi|14612814|gb|BI152813.1|BI152813	*	1	735,	0,
chr2	102897052	102897674	TG_chr2_102897052_102897674_gi|31594926|gb|CD547191.1|CD547191	*	1	622,	0,
chr2	103634718	103635119	TG_chr2_103634718_103635119_gi|9911524|gb|BE628836.1|BE628836	*	1	401,	0,
chr2	105488197	105488722	TG_chr2_105488197_105488722_gi|34438718|gb|CF426017.1|CF426017	-	1	525,	0,	Intergenic
chr2	179459869	179460443	TG_chr2_179459869_179460443_CL46436Contig1	*	1	574,	0,
chr2	170018630	170019076	TG_chr2_170018630_170019076_CL21717Contig2	-	1	446,	0,	Intergenic
chr2	172847140	172847304	TG_chr2_172847140_172847306_gi|5219311|gb|AV087863.1|AV087863	*	1	164,	0,	Intergenic
chr2	174150450	174151117	TG_chr2_174150450_174151117_CL30454Contig1	*	1	667,	0,
chr2	174162166	174162774	TG_chr2_174162166_174162774_CL33692Contig1	*	1	608,	0,
chr2	169466939	169467122	TG_chr2_169466939_169467122_gi|119346825|gb|EH109065.1|EH109065	*	1	183,	0,
chr2	170222494	170222637	TG_chr2_170222494_170222637_gi|5491482|gb|AI847576.1|AI847576	*	1	143,	0,
chr2	169566687	169566876	TG_chr2_169566687_169566876_gi|15339284|gb|BI499940.1|BI499940	*	1	189,	0,
chr2	177671416	177672047	TG_chr2_177671416_177672047_gi|15398243|gb|BB624290.1|BB624290	+	1	631,	0,	Intergenic
chr2	169574782	169575069	TG_chr2_169574782_169575069_gi|17088311|gb|BM120285.1|BM120285	*	1	287,	0,
chr2	173515874	173516208	TG_chr2_173515874_173516208_gi|1814890|gb|AA215040.1|AA215040	*	1	334,	0,
chr2	169607861	169608211	TG_chr2_169607861_169608211_CL48757Contig1	*	1	350,	0,
chr2	174158080	174158706	TG_chr2_174158080_174158706_CL27066Contig1	*	1	626,	0,
chr2	169821801	169821995	TG_chr2_169821801_169821995_gi|8845508|gb|BB184937.1|BB184937	-	1	194,	0,	Intergenic
chr2	172272614	172273292	TG_chr2_172272614_172273292_gi|16458262|gb|BB618784.1|BB618784	*	1	678,	0,
chr2	173653859	173654430	TG_chr2_173653859_173654430_CL55148Contig1	-	1	571,	0,	Intergenic
chr2	178425205	178425657	TG_chr2_178425205_178425657_gi|26423892|gb|BY242380.1|BY242380	+	1	452,	0,	Intergenic
chr2	174103468	174103831	TG_chr2_174103468_174103831_gi|40012240|gb|BG079458.2|BG079458	-	1	363,	0,	Intergenic
chr2	174145647	174145902	TG_chr2_174145647_174145902_CL57498Contig1	*	1	255,	0,
chr2	179554238	179554566	TG_chr2_179554238_179554566_gi|4508241|gb|AI558003.1|AI558003	*	1	328,	0,
chr2	174531861	174532175	TG_chr2_174531861_174532175_gi|9975943|gb|BE650119.1|BE650119	*	1	314,	0,
chr2	171782389	171782659	TG_chr2_171782389_171782651_gi|6149305|gb|AV208453.1|AV208453	+	1	270,	0,	Intergenic
chr2	177251784	177252212	TG_chr2_177251784_177252212_gi|5909155|gb|AW048626.1|AW048626	*	1	428,	0,
chr2	170341964	170342093	TG_chr2_170341964_170342093_gi|9974521|gb|BE648700.1|BE648700	*	1	129,	0,
chr2	178521324	178521711	TG_chr2_178521324_178521711_gi|27049320|gb|BY669596.1|BY669596	+	1	387,	0,	Intergenic
chr2	169515645	169516094	TG_chr2_169515645_169516094_gi|26596883|gb|BY367395.1|BY367395	*	1	449,	0,
chr2	170714011	170714655	TG_chr2_170714066_170714655_gi|16447974|gb|BB550783.2|BB550783	-	1	644,	0,	Intergenic
chr2	169478284	169478934	TG_chr2_169478284_169478930_gi|16489495|gb|BB655667.1|BB655667	*	1	650,	0,
chr2	169886958	169887366	TG_chr2_169886958_169887366_gi|16354990|gb|BB239065.2|BB239065	+	1	408,	0,	Intergenic
chr2	171380331	171380903	TG_chr2_171380331_171380903_gi|40016338|gb|BG081614.2|BG081614	+	1	572,	0,	Intergenic
chr2	173441349	173485040	TG_chr2_173441349_173441924_CL44741Contig1	-	3	575,44,26,	0,43475,43665,	Intergenic
chr2	178196262	178196817	TG_chr2_178196268_178196819_gi|47947192|gb|CN841537.1|CN841537	*	1	555,	0,
chr2	169505435	169505911	TG_chr2_169505435_169505904_CL58580Contig1	*	1	476,	0,
chr2	171846314	171846783	TG_chr2_171846314_171846783_gi|26594109|gb|BY364621.1|BY364621	-	1	469,	0,	Intergenic
chr2	172163501	172164164	TG_chr2_172163555_172164164_gi|16406486|gb|BB366954.2|BB366954	-	1	663,	0,	Intergenic
chr2	171466698	171466983	TG_chr2_171466698_171466983_gi|49913451|gb|CR520365.1|CR520365	+	1	285,	0,	Intergenic
chr2	170296670	170305146	TG_chr2_170304967_170305146_gi|49916469|gb|CR522751.1|CR522751	-	2	17,177,	0,8299,	Intergenic
chr2	170617156	170617787	TG_chr2_170617156_170617787_gi|76240545|gb|CJ140217.1|CJ140217	*	1	631,	0,
chr2	174109451	174109568	TG_chr2_174109451_174109568_gi|141297567|gb|AV577761.1|AV577761	*	1	117,	0,	Intergenic
chr2	170333189	170333838	TG_chr2_170333189_170333831_gi|16258074|gb|BB028352.2|BB028352	*	1	649,	0,
chr2	170586707	170587227	TG_chr2_170586707_170587227_gi|27345482|gb|CA893933.1|CA893933	*	1	520,	0,
chr2	170180239	170180603	TG_chr2_170180246_170180603_gi|7026513|gb|AW456296.1|AW456296	*	1	364,	0,
chr2	178071305	178071627	TG_chr2_178071305_178071627_gi|9612281|gb|BB541058.1|BB541058	*	1	322,	0,
chr2	178156924	178158199	TG_chr2_178156924_178158199_gi|11540280|gb|BF471049.1|BF471049	+	2	147,523,	0,752,	Intergenic
chr2	172875185	172876281	TG_chr2_172875185_172876281_gi|49915758|gb|CR522190.1|CR522190	+	2	158,86,	0,1010,	Intergenic
chr2	174104021	174104165	TG_chr2_174104021_174104165_gi|22860233|gb|BQ828178.1|BQ828178	-	1	144,	0,	Intergenic
chr2	173931362	173931699	TG_chr2_173931362_173931697_gi|25128289|gb|CA579898.1|CA579898	+	1	337,	0,	Intergenic
chr2	173503508	173503989	TG_chr2_173503508_173503989_CL57027Contig1	*	1	481,	0,
chr2	178944155	178944591	TG_chr2_178944155_178944591_gi|30170172|gb|CB933920.1|CB933920	-	1	436,	0,	Intergenic
chr2	170993161	170993727	TG_chr2_170993161_170993727_gi|40351865|gb|CK385935.1|CK385935	+	1	566,	0,	Intergenic
chr2	169787513	169787816	TG_chr2_169787513_169787816_CL37400Contig1	-	1	303,	0,	Intergenic
chr2	179631141	179631369	TG_chr2_179631141_179631369_gi|5376550|gb|AV170113.1|AV170113	*	1	228,	0,
chr2	169867452	169867831	TG_chr2_169867452_169867831_gi|28186179|gb|CB177789.1|CB177789	+	1	379,	0,	Intergenic
chr2	170204625	170205933	TG_chr2_170205673_170205933_gi|4864673|gb|AV045008.2|AV045008	*	2	49,260,	0,1048,
chr2	172000983	172001111	TG_chr2_172000983_172001111_gi|38515346|gb|CF982297.1|CF982297	+	1	128,	0,	Intergenic
chr2	179385436	179385659	TG_chr2_179385436_179385659_gi|33610018|gb|BX630146.1|BX630146	*	1	223,	0,
chr2	171137973	171138448	TG_chr2_171137973_171138448_gi|26595855|gb|BY366367.1|BY366367	-	1	475,	0,	Intergenic
chr2	169507565	169507694	TG_chr2_169507565_169507694_gi|14145182|gb|BG797960.1|BG797960	*	1	129,	0,
chr2	179267515	179268114	TG_chr2_179267515_179268114_gi|17953859|gb|BG806904.1|BG806904	*	1	599,	0,
chr2	174503118	174504003	TG_chr2_174503118_174504003_CL32901Contig1	*	1	885,	0,
chr2	173903522	173904052	TG_chr2_173903522_173904008_CL62525Contig1	*	1	530,	0,
chr2	170780402	170781090	TG_chr2_170780393_170781090_gi|85570745|gb|DW711436.1|DW711436	+	1	688,	0,	Intergenic
chr2	172742330	172742720	TG_chr2_172742330_172742715_CL47865Contig1	*	1	390,	0,
chr2	173260431	173260639	TG_chr2_173260431_173260639_gi|40340002|gb|CK374760.1|CK374760	-	1	208,	0,	Intergenic
chr2	172918283	172918424	TG_chr2_172918288_172918424_gi|1676762|gb|AA119273.1|AA119273	+	1	141,	0,	Intergenic
chr2	175131565	175132020	TG_chr2_176388885_176389340_CL21125Contig1	+	1	455,	0,	Intergenic
chr2	174059829	174060265	TG_chr2_174059829_174060265_gi|26596300|gb|BY366812.1|BY366812	+	1	436,	0,	Intergenic
chr2	170460743	170460918	TG_chr2_170460743_170460918_gi|34022332|gb|CF355809.1|CF355809	-	1	175,	0,	Intergenic
chr2	174112612	174112996	TG_chr2_174112612_174112997_gi|9692099|gb|AL362557.1|AL362557	*	1	384,	0,
chr2	173931990	173932402	TG_chr2_173931990_173932402_gi|10594924|gb|BE953426.1|BE953426	-	1	412,	0,	Intergenic
chr2	169504265	169504798	TG_chr2_169504265_169504798_CL29386Contig1	*	1	533,	0,
chr2	170968695	170968826	TG_chr2_170968695_170968826_gi|38184088|gb|CF912884.1|CF912884	+	1	131,	0,	Intergenic
chr2	176968866	176969413	TG_chr2_176968866_176969413_CL34750Contig1	*	1	547,	0,
chr2	171001825	171019395	TG_chr2_171001825_171002130_gi|5337398|gb|AI789682.1|AI789682	-	2	303,13,	0,17557,	Intergenic
chr2	175432893	175433085	TG_chr2_176677239_176677431_gi|10669131|gb|BE990541.1|BE990541	-	1	192,	0,	Intergenic
chr2	178143292	178143426	TG_chr2_178143292_178143426_gi|33613644|gb|BX633769.1|BX633769	+	1	134,	0,	Intergenic
chr2	174119664	174120220	TG_chr2_174119664_174120220_gi|38161082|gb|CF894033.1|CF894033	*	1	556,	0,
chr2	173526011	173526193	TG_chr2_173526011_173526193_gi|40300387|gb|CK344774.1|CK344774	*	1	182,	0,
chr2	170295141	170295383	TG_chr2_170295141_170295383_gi|49911076|gb|CR518531.1|CR518531	-	1	242,	0,	Intergenic
chr2	173416092	173416814	TG_chr2_173416147_173416814_gi|15399102|gb|BB627360.1|BB627360	-	1	722,	0,	Intergenic
chr2	174138810	174138925	TG_chr2_174138810_174138925_gi|141279907|gb|AV571393.1|AV571393	*	1	115,	0,
chr2	172189765	172189947	TG_chr2_172189762_172189947_gi|31532678|gb|BM208875.2|BM208875	*	1	182,	0,
chr2	173084658	173085322	TG_chr2_173084658_173085322_gi|16394488|gb|AV315275.2|AV315275	*	1	664,	0,
chr2	169465375	169465533	TG_chr2_169465381_169465533_gi|34024529|gb|CF356913.1|CF356913	*	1	158,	0,
chr2	171246860	171247256	TG_chr2_171246860_171247256_gi|4613555|gb|AI604388.1|AI604388	-	1	396,	0,	Intergenic
chr2	49064905	49065497	TG_chr2_49064905_49065497_gi|4031506|gb|AI316239.1|AI316239	*	1	592,	0,
chr2	48787480	48787766	TG_chr2_48787480_48787766_gi|76321159|gb|CJ192540.1|CJ192540	*	1	286,	0,
chr2	48813632	48814304	TG_chr2_48813637_48814304_gi|16408523|gb|BB387516.2|BB387516	*	1	672,	0,
chr2	44157949	44158274	TG_chr2_44157949_44158274_gi|38182201|gb|CF910997.1|CF910997	*	1	325,	0,
chr2	44116094	44116584	TG_chr2_44116094_44116584_gi|26930131|gb|BY594949.1|BY594949	*	1	490,	0,
chr2	48811687	48812619	TG_chr2_48811687_48812619_CL52342Contig1	*	1	932,	0,
chr2	45258874	45259552	TG_chr2_45258874_45259552_gi|16270954|gb|BB195645.2|BB195645	-	1	678,	0,	Intergenic
chr2	48817476	48818247	TG_chr2_48817476_48818247_CL29273Contig1	*	1	771,	0,
chr2	44567194	44607612	TG_chr2_44567194_44567572_gi|16958129|gb|BB789633.1|BB789633	*	2	378,45,	0,40373,
chr2	44858959	44859607	TG_chr2_44858959_44859607_gi|16491743|gb|BB657918.1|BB657918	*	1	648,	0,
chr2	44154838	44155117	TG_chr2_44154838_44155117_gi|6520151|gb|AW213871.1|AW213871	*	1	279,	0,
chr2	44760373	44760689	TG_chr2_44760373_44760689_CL48139Contig1	+	1	316,	0,	Intergenic
chr2	44962599	44963217	TG_chr2_44962599_44963217_gi|16491424|gb|BB657598.1|BB657598	*	1	618,	0,
chr2	48980961	48981519	TG_chr2_48980963_48981519_CL41543Contig1	*	1	558,	0,
chr2	44936336	44936752	TG_chr2_44936336_44936752_gi|6098499|gb|AW122969.1|AW122969	*	1	416,	0,
chr2	45586856	45587308	TG_chr2_45586856_45587308_CL50967Contig1	-	1	452,	0,	Intergenic
chr2	44146683	44147288	TG_chr2_44146683_44147288_CL53067Contig1	*	1	605,	0,
chr2	49089821	49090299	TG_chr2_49089821_49090299_gi|26904705|gb|BY569523.1|BY569523	*	1	478,	0,
chr2	44923159	44924021	TG_chr2_44923159_44924021_CL28702Contig1	*	1	862,	0,
chr2	44512594	44513224	TG_chr2_44512594_44513223_CL61484Contig1	*	1	630,	0,
chr2	44592920	44593068	TG_chr2_44592920_44593068_gi|11485079|gb|BB588535.1|BB588535	*	1	148,	0,
chr2	44942524	44943074	TG_chr2_44942524_44943074_CL53719Contig1	*	1	550,	0,
chr2	44427964	44428595	TG_chr2_44427964_44428595_gi|16472202|gb|BB636321.1|BB636321	*	1	631,	0,
chr2	48863021	48863394	TG_chr2_48863021_48863394_gi|26918679|gb|BY583497.1|BY583497	*	1	373,	0,
chr2	48763896	48764537	TG_chr2_48763896_48764537_gi|16488928|gb|BB655100.1|BB655100	*	1	641,	0,
chr2	48330875	48331057	TG_chr2_48330875_48331059_gi|27058724|gb|BY674268.1|BY674268	+	1	182,	0,	Intergenic
chr2	45266120	45266502	TG_chr2_45266120_45266502_gi|26942922|gb|BY607740.1|BY607740	*	1	382,	0,	Intergenic
chr2	44969432	44969607	TG_chr2_44969432_44969607_gi|4614417|gb|AI605260.1|AI605260	*	1	175,	0,
chr2	44913254	44913906	TG_chr2_44913254_44913906_gi|16441496|gb|BB487325.2|BB487325	*	1	652,	0,
chr2	43968242	43968942	TG_chr2_43968242_43968942_CL34554Contig1	*	1	700,	0,
chr2	44125777	44126206	TG_chr2_44125777_44126206_gi|26904625|gb|BY569443.1|BY569443	*	1	429,	0,
chr2	44114559	44115264	TG_chr2_44114559_44115264_gi|27184169|gb|BY752969.1|BY752969	*	1	705,	0,
chr2	48750277	48750930	TG_chr2_48750277_48750930_gi|16470590|gb|BB634315.1|BB634315	*	1	653,	0,
chr2	46528595	46529267	TG_chr2_46528595_46529267_CL62106Contig1	-	1	672,	0,	Intergenic
chr2	47861078	47861357	TG_chr2_47861078_47861357_gi|20317294|gb|AU254986.1|AU254986	-	1	279,	0,	Intergenic
chr2	48282994	48283187	TG_chr2_48282994_48283187_gi|4702786|gb|AI639677.1|AI639677	-	1	193,	0,	Intergenic
chr2	44040930	44041649	TG_chr2_44040930_44041649_CL58450Contig1	*	1	719,	0,
chr2	48952935	48953363	TG_chr2_48952935_48953363_gi|75988549|gb|CJ046979.1|CJ046979	*	1	428,	0,
chr2	44554295	44554592	TG_chr2_44554295_44554592_gi|9038640|gb|BB329877.1|BB329877	*	1	297,	0,
chr2	44497731	44498368	TG_chr2_44497731_44498368_gi|16468355|gb|BB631637.1|BB631637	*	1	637,	0,
chr2	44616153	44616529	TG_chr2_44616153_44616524_gi|26397624|gb|BY216849.1|BY216849	*	1	376,	0,
chr2	49533843	49534045	TG_chr2_49533843_49534045_gi|25043629|gb|CA529563.1|CA529563	*	1	202,	0,
chr2	44773527	44773631	TG_chr2_44773527_44773631_gi|2663465|gb|AA681325.1|AA681325	-	1	104,	0,	Intergenic
[truncated: 34,422 more rows]

## Sheet: Zebrafish ncRNAs (zv7)
Chromosome	Start	End	ncRNA ID	Strand (* unknown)	Number of exons	Length of exons	Start positions of exons	Is intergenic?
Zv9_NA523	5169	5503	TG__5169_5495_CL28965Contig1	*	1	334,	0,	Intergenic
chr11	7706646	7706884	TG_chr11_7706646_7706884_CL30050Contig1	+	1	238,	0,	Intergenic
chr11	493248	504158	TG_chr11_504093_504177_gi|101553098|gb|EB892552.1|EB892552	*	2	29,64,	0,10846,
chr11	7105058	7105189	TG_chr11_7105058_7105189_gi|42487198|gb|CK711249.1|CK711249	-	1	131,	0,	Intergenic
chr11	2317435	2317541	TG_chr11_2317435_2317544_gi|161481526|gb|EV555497.1|EV555497	*	1	106,	0,
chr11	438041	438233	TG_chr11_438041_438233_gi|101621991|gb|EB923689.1|EB923689	*	1	192,	0,	Intergenic
chr11	6151382	6151691	TG_chr11_6151382_6151691_gi|222002489|gb|FP167661.1|FP167661	*	1	309,	0,
chr11	8327721	8328572	TG_chr11_8327721_8328572_CL31708Contig1	+	1	851,	0,	Intergenic
chr11	9981245	9981405	TG_chr11_9981245_9981406_gi|101598548|gb|EB912671.1|EB912671	*	1	160,	0,
chr11	14550073	14552060	TG_chr11_14550073_14552060_CL27145Contig1	+	3	276,89,48,	0,1505,1939,	Intergenic
chr11	7690915	7691045	TG_chr11_7690915_7691045_CL27419Contig1	+	1	130,	0,	Intergenic
chr11	14584810	14585143	TG_chr11_14584810_14585146_gi|31763414|gb|CD584004.1|CD584004	*	1	333,	0,
chr11	2145287	2154605	TG_chr11_2147485_2154606_gi|72370453|gb|DT071204.1|DT071204	*	4	64,39,300,321,	0,1583,2198,8997,
chr11	16227940	16228137	TG_chr11_16227940_16228137_gi|102927488|gb|EB962910.1|EB962910	*	1	197,	0,
chr11	16244403	16244584	TG_chr11_16244403_16244584_gi|16461023|gb|BM005463.1|BM005463	*	1	181,	0,
chr11	12027829	12028001	TG_chr11_12027829_12028001_gi|102905938|gb|EB953872.1|EB953872	*	1	172,	0,
chr11	12259613	12260026	TG_chr11_12259613_12260026_gi|112621929|gb|CT735072.2|CT735072	*	1	413,	0,
chr11	6777293	6777997	TG_chr11_6777293_6777997_gi|112626643|gb|CT717162.2|CT717162	*	1	704,	0,
chr11	15346961	15347081	TG_chr11_15346961_15347081_gi|89986522|gb|CT589669.1|CT589669	-	1	120,	0,	Intergenic
chr11	12577833	12578337	TG_chr11_12577833_12578337_gi|18854585|gb|BM572510.1|BM572510	*	1	504,	0,
chr11	12840457	12841397	TG_chr11_12840461_12841397_gi|116719091|gb|EG573508.1|EG573508	-	1	940,	0,	Intergenic
chr11	7779072	7779483	TG_chr11_7779072_7779470_gi|113393780|gb|CT584912.2|CT584912	*	1	411,	0,
chr11	6526337	6526830	TG_chr11_6526337_6526830_gi|9863066|gb|BE605797.1|BE605797	+	1	493,	0,	Intergenic
chr11	13645488	13646237	TG_chr11_13645488_13646237_gi|112413694|gb|CT673086.2|CT673086	*	1	749,	0,
chr11	14994214	14994553	TG_chr11_14994214_14994553_gi|101495373|gb|EB864803.1|EB864803	*	1	339,	0,	Intergenic
chr11	7928744	7929439	TG_chr11_7928744_7929439_CL23654Contig1	-	1	695,	0,	Intergenic
chr11	1299817	1299922	TG_chr11_1299817_1299922_gi|101551751|gb|EB891922.1|EB891922	*	1	105,	0,	Intergenic
chr11	15683742	15684366	TG_chr11_15683742_15684366_gi|101604610|gb|EB915233.1|EB915233	*	1	624,	0,	Intergenic
chr11	12027144	12027750	TG_chr11_12027144_12027750_gi|62880206|gb|DN895443.1|DN895443	-	1	606,	0,	Intergenic
chr11	5840997	5841886	TG_chr11_5840997_5841877_gi|122864933|gb|EH589943.1|EH589943	*	1	889,	0,
chr11	9881108	9881298	TG_chr11_9881120_9881298_gi|89918292|gb|CT598658.1|CT598658	*	1	190,	0,
chr11	16723394	16723811	TG_chr11_16723394_16723811_gi|112739675|gb|CT713069.2|CT713069	*	1	417,	0,
chr11	14886736	14887264	TG_chr11_14886736_14887264_gi|56559838|gb|CR930605.1|CR930605	*	1	528,	0,	Intergenic
chr11	4972191	4972346	TG_chr11_4972192_4972346_CL31054Contig1	-	1	155,	0,	Intergenic
chr11	6356550	6356814	TG_chr11_6356550_6356814_gi|122854610|gb|EH579696.1|EH579696	-	1	264,	0,	Intergenic
chr11	6111326	6113769	TG_chr11_6111326_6113769_gi|99045262|gb|EB768828.1|EB768828	*	2	83,164,	0,2279,
chr11	2456451	2456690	TG_chr11_2456461_2456690_gi|102947220|gb|EB971797.1|EB971797	*	1	239,	0,
chr11	3168621	3169478	TG_chr11_3168627_3169477_gi|112384964|gb|CT658878.2|CT658878	*	1	857,	0,
chr11	10187750	10188233	TG_chr11_10187750_10188233_CL30171Contig1	-	1	483,	0,	Intergenic
chr11	5979788	5980482	TG_chr11_5979785_5980482_CL27131Contig1	*	1	694,	0,
chr11	13466587	13466755	TG_chr11_13466587_13466757_gi|102976550|gb|EB985819.1|EB985819	*	1	168,	0,	Intergenic
chr11	5996596	5997011	TG_chr11_5996596_5997011_gi|101482079|gb|EB858408.1|EB858408	*	1	415,	0,	Intergenic
chr11	4192468	4192647	TG_chr11_4192468_4192647_gi|113399722|gb|CT608053.2|CT608053	+	1	179,	0,	Intergenic
chr11	6936481	6937021	TG_chr11_6936481_6937021_gi|111043520|gb|EE206118.1|EE206118	+	1	540,	0,	Intergenic
chr11	3063715	3064319	TG_chr11_3063715_3064484_gi|112384655|gb|CT629864.2|CT629864	*	1	604,	0,
chr11	12142085	12142406	TG_chr11_12142093_12142406_gi|102886221|gb|EB944901.1|EB944901	*	1	321,	0,	Intergenic
chr11	14953854	14954099	TG_chr11_14953854_14954099_CL23750Contig1	*	1	245,	0,
chr11	4292544	4292691	TG_chr11_4292544_4292691_gi|101599437|gb|EB913085.1|EB913085	*	1	147,	0,
chr11	2669304	2669828	TG_chr11_2669293_2669822_CL27045Contig1	+	1	524,	0,	Intergenic
chr11	2032702	2032954	TG_chr11_2032702_2032954_gi|112977642|gb|CT618204.2|CT618204	*	1	252,	0,
chr11	3433831	3434018	TG_chr11_3433831_3434018_CL22990Contig1	+	1	187,	0,	Intergenic
chr11	14563661	14563767	TG_chr11_14563661_14563767_gi|99059507|gb|EB783073.1|EB783073	*	1	106,	0,
chr11	1879092	1879697	TG_chr11_1879092_1879697_CL29861Contig1	*	1	605,	0,	Intergenic
chr11	8386334	8386868	TG_chr11_8386334_8386868_gi|101544153|gb|EB888220.1|EB888220	*	1	534,	0,	Intergenic
chr11	14342595	14343126	TG_chr11_14342595_14343126_gi|56557099|gb|CR927866.1|CR927866	*	1	531,	0,	Intergenic
chr11	13362168	13362849	TG_chr11_13362168_13362849_gi|102981536|gb|EB990805.1|EB990805	*	1	681,	0,
chr11	2142160	2142466	TG_chr11_2142160_2142461_gi|161478802|gb|EX158215.1|EX158215	*	1	306,	0,
chr11	5599778	5600116	TG_chr11_5599778_5600116_gi|4663437|gb|AI626637.1|AI626637	+	1	338,	0,	Intergenic
chr11	5028502	5029173	TG_chr11_5028502_5029165_gi|112389737|gb|CT613796.2|CT613796	-	1	671,	0,	Intergenic
chr11	12976311	12976615	TG_chr11_12976321_12976615_gi|113380517|gb|CT624634.2|CT624634	-	1	304,	0,	Intergenic
chr11	7811172	7811934	TG_chr11_7811172_7811934_gi|113383496|gb|CT648507.2|CT648507	*	1	762,	0,
chr11	6132848	6132969	TG_chr11_6132848_6132969_gi|102885526|gb|EB944606.1|EB944606	*	1	121,	0,
chr11	5849442	5850279	TG_chr11_5849442_5850279_CL19297Contig1	+	1	837,	0,	Intergenic
chr11	11270240	11270781	TG_chr11_11270240_11270781_gi|113401348|gb|CT603035.2|CT603035	*	1	541,	0,
chr11	5968207	5968348	TG_chr11_5968207_5968348_CL22848Contig1	*	1	141,	0,	Intergenic
chr11	14823370	14823832	TG_chr11_14823370_14823832_gi|23183049|gb|AL917751.1|AL917751	*	2	264,70,	0,392,
chr11	8665119	8665247	TG_chr11_8665119_8665247_gi|2339198|gb|AA566566.1|AA566566	*	1	128,	0,
chr11	9612480	9612937	TG_chr11_9612480_9612937_gi|23196821|gb|AL926784.1|AL926784	*	1	457,	0,	Intergenic
chr11	14740123	14740961	TG_chr11_14740123_14740961_CL23519Contig1	*	1	838,	0,
chr11	6357560	6358634	TG_chr11_6357560_6358634_CL21064Contig1	+	1	1074,	0,	Intergenic
chr11	234361	234978	TG_chr11_234365_234978_CL13999Contig1	-	1	617,	0,	Intergenic
chr11	14533503	14533693	TG_chr11_14533503_14533693_gi|102918791|gb|EB959198.1|EB959198	*	1	190,	0,	Intergenic
chr11	12326324	12326437	TG_chr11_12326331_12326437_gi|102979836|gb|EB989105.1|EB989105	*	1	113,	0,
chr11	16302104	16302245	TG_chr11_16302104_16302245_gi|101613287|gb|EB919459.1|EB919459	*	1	141,	0,	Intergenic
chr11	6981190	6981398	TG_chr11_6981190_6981398_gi|102954670|gb|EB975474.1|EB975474	*	1	208,	0,	Intergenic
chr11	15343344	15343891	TG_chr11_15343344_15343883_CL25252Contig1	*	1	547,	0,
chr11	11718446	11719071	TG_chr11_11718446_11719071_CL13174Contig1	-	1	625,	0,	Intergenic
chr11	7024072	7024524	TG_chr11_7024072_7024524_gi|4663261|gb|AI626461.1|AI626461	-	1	452,	0,	Intergenic
chr11	14511847	14511999	TG_chr11_14511847_14511999_gi|14260441|gb|BG883349.1|BG883349	+	1	152,	0,	Intergenic
chr11	2174491	2175217	TG_chr11_2174492_2175217_gi|113382699|gb|CT625516.2|CT625516	*	1	726,	0,
chr11	1888867	1889535	TG_chr11_1888867_1889535_gi|102915428|gb|EB957681.1|EB957681	*	1	668,	0,	Intergenic
chr11	6488752	6488905	TG_chr11_6488752_6488905_gi|101620309|gb|EB922913.1|EB922913	*	1	153,	0,
chr11	2973457	2973848	TG_chr11_2973457_2973848_gi|101514161|gb|EB873941.1|EB873941	*	1	391,	0,	Intergenic
chr11	2737378	2737682	TG_chr11_2737378_2737682_gi|102865511|gb|EB938271.1|EB938271	*	1	304,	0,	Intergenic
chr11	1882523	1883045	TG_chr11_1882523_1883045_CL24124Contig1	*	1	522,	0,	Intergenic
chr11	6496462	6496931	TG_chr11_6496462_6496931_gi|101568154|gb|EB899233.1|EB899233	*	1	469,	0,	Intergenic
chr11	2605174	2605423	TG_chr11_2605174_2605423_CL23837Contig1	*	1	249,	0,
chr11	27409724	27409824	TG_chr11_27409724_27409824_gi|101445434|gb|EB841125.1|EB841125	*	1	100,	0,	Intergenic
chr11	24009002	24009443	TG_chr11_24009002_24009443_gi|111047285|gb|EE209803.1|EE209803	*	1	441,	0,
chr11	24986222	24987045	TG_chr11_24986223_24987045_gi|112414110|gb|CT673337.2|CT673337	+	1	823,	0,	Intergenic
chr11	25891349	25891485	TG_chr11_25891349_25891485_gi|99055641|gb|EB779207.1|EB779207	*	1	136,	0,
chr11	28363838	28364468	TG_chr11_28363838_28364468_CL20132Contig1	-	1	630,	0,	Intergenic
chr11	24726476	24726810	TG_chr11_24726476_24726810_gi|119780038|gb|EH278676.1|EH278676	-	1	334,	0,	Intergenic
chr11	19520335	19521077	TG_chr11_19520335_19521077_CL31319Contig1	+	1	742,	0,	Intergenic
chr11	26046254	26046366	TG_chr11_26046254_26046366_gi|101587300|gb|EB907631.1|EB907631	*	1	112,	0,
chr11	18639800	18640371	TG_chr11_18639800_18640371_gi|6949919|gb|AW421914.1|AW421914	-	1	571,	0,	Intergenic
chr11	22953716	22955131	TG_chr11_22953716_22955108_CL20514Contig1	*	1	1415,	0,
chr11	19889401	19889961	TG_chr11_19889373_19889961_gi|15959582|gb|BI847063.1|BI847063	-	1	560,	0,	Intergenic
chr11	26110876	26111086	TG_chr11_26110876_26111086_gi|122877631|gb|EH602641.1|EH602641	*	1	210,	0,
chr11	22890660	22891550	TG_chr11_22890660_22891550_gi|122887917|gb|EH612513.1|EH612513	*	1	890,	0,
chr11	26147201	26147523	TG_chr11_26147201_26147523_gi|101558335|gb|EB895010.1|EB895010	*	1	322,	0,
chr11	18975783	18976543	TG_chr11_18975783_18976543_CL27506Contig1	*	1	760,	0,
chr11	24106308	24106909	TG_chr11_24106308_24106909_gi|112547833|gb|CT719529.2|CT719529	+	1	601,	0,	Intergenic
chr11	26812708	26813358	TG_chr11_26812708_26813358_CL28052Contig1	-	1	650,	0,	Intergenic
chr11	22015809	22016170	TG_chr11_22015809_22016170_CL30954Contig1	*	1	361,	0,
chr11	21538614	21538765	TG_chr11_21538614_21538765_gi|122886944|gb|EH611540.1|EH611540	*	1	151,	0,
chr11	27278286	27278474	TG_chr11_27278286_27278474_gi|101555666|gb|EB893771.1|EB893771	*	1	188,	0,
chr11	22857920	22858318	TG_chr11_22857920_22858318_gi|4663197|gb|AI626397.1|AI626397	*	1	398,	0,
chr11	23855458	23856287	TG_chr11_23855458_23856287_CL12169Contig1	-	1	829,	0,	Intergenic
chr11	25119843	25120625	TG_chr11_25119843_25120625_gi|122733059|gb|EH459432.1|EH459432	-	1	782,	0,	Intergenic
chr11	19858382	19858744	TG_chr11_19858382_19858744_gi|112562535|gb|CT720534.2|CT720534	*	1	362,	0,
chr11	27634710	27634931	TG_chr11_27634704_27634931_CL27637Contig1	*	1	221,	0,
chr11	26641918	26642695	TG_chr11_26641918_26642695_CL25422Contig1	+	1	777,	0,	Intergenic
chr11	22115180	22116087	TG_chr11_22115180_22116087_CL7111Contig2	*	1	907,	0,
chr11	26088146	26088557	TG_chr11_26088148_26088557_gi|14260497|gb|BG883405.1|BG883405	+	1	411,	0,	Intergenic
chr11	19465309	19465786	TG_chr11_19465309_19465786_gi|14087997|gb|BG738308.1|BG738308	*	1	477,	0,
chr11	22564620	22565037	TG_chr11_22564628_22565037_CL16432Contig1	-	1	417,	0,	Intergenic
chr11	17952215	17952342	TG_chr11_17952222_17952342_gi|112391121|gb|CT664555.2|CT664555	*	1	127,	0,
chr11	20762714	20762960	TG_chr11_20762714_20762960_gi|16057999|gb|BI864866.1|BI864866	*	1	246,	0,
chr11	24293105	24293266	TG_chr11_24293105_24293266_gi|101508816|gb|EB871366.1|EB871366	*	1	161,	0,
chr11	22873584	22874185	TG_chr11_22873586_22874185_gi|112593720|gb|CT716699.2|CT716699	*	1	601,	0,
chr11	23858244	23858837	TG_chr11_23858244_23858837_CL12193Contig1	-	1	593,	0,	Intergenic
chr11	19854284	19854404	TG_chr11_19854284_19854404_gi|99059792|gb|EB783358.1|EB783358	*	1	120,	0,	Intergenic
chr11	26509076	26509667	TG_chr11_26509076_26509667_gi|89395838|gb|CT679153.1|CT679153	-	1	591,	0,	Intergenic
chr11	25733807	25734427	TG_chr11_25733807_25734427_gi|89373437|gb|CT639223.1|CT639223	*	1	620,	0,
chr11	28522633	28522934	TG_chr11_28522633_28522934_gi|101487639|gb|EB860984.1|EB860984	*	1	301,	0,	Intergenic
chr11	24650713	24651390	TG_chr11_24650713_24651390_gi|112406974|gb|CT621153.2|CT621153	+	1	677,	0,	Intergenic
chr11	22925432	22926127	TG_chr11_22925432_22926127_CL28903Contig1	+	1	695,	0,	Intergenic
chr11	22807932	22808471	TG_chr11_22807932_22808463_gi|23188947|gb|AL922367.1|AL922367	*	1	539,	0,
chr11	25996643	25997128	TG_chr11_25996643_25997128_gi|112409479|gb|CT621942.2|CT621942	+	1	485,	0,	Intergenic
chr11	23960565	23961284	TG_chr11_23960565_23961284_gi|112414795|gb|CT638370.2|CT638370	*	1	719,	0,
chr11	25774865	25775189	TG_chr11_25774865_25775184_CL25381Contig1	*	1	324,	0,
chr11	23859208	23859841	TG_chr11_23859208_23859835_gi|161453483|gb|EV604110.1|EV604110	-	1	633,	0,	Intergenic
chr11	22439243	22439763	TG_chr11_22439243_22439763_CL31133Contig1	-	1	520,	0,	Intergenic
chr11	20737932	20738380	TG_chr11_20737932_20738380_gi|119790282|gb|EH282840.1|EH282840	+	1	448,	0,	Intergenic
chr11	22926516	22927525	TG_chr11_22926516_22927525_CL6019Contig1	+	1	1009,	0,	Intergenic
chr11	27498230	27499038	TG_chr11_27498230_27499038_CL16369Contig1	-	1	808,	0,	Intergenic
chr11	26550609	26551008	TG_chr11_26550619_26551008_gi|15680762|gb|BI705067.1|BI705067	*	1	399,	0,
chr11	19427652	19427858	TG_chr11_19427652_19427858_gi|112735724|gb|CT712578.2|CT712578	*	1	206,	0,
chr11	22242106	22242319	TG_chr11_22242106_22242319_gi|101627176|gb|EB926123.1|EB926123	*	1	213,	0,	Intergenic
chr11	22609943	22610227	TG_chr11_22609943_22610227_gi|101492960|gb|EB863627.1|EB863627	*	1	284,	0,	Intergenic
chr11	25096231	25096542	TG_chr11_25096232_25096542_CL25860Contig1	-	1	311,	0,	Intergenic
chr11	27165057	27165175	TG_chr11_27165057_27165175_gi|102932692|gb|EB965262.1|EB965262	*	1	118,	0,	Intergenic
chr11	22196802	22196936	TG_chr11_22196802_22196936_gi|101549535|gb|EB890833.1|EB890833	*	1	134,	0,	Intergenic
chr11	18635737	18636230	TG_chr11_18635737_18636230_gi|31773199|gb|CD591847.1|CD591847	-	1	493,	0,	Intergenic
chr11	26551149	26552142	TG_chr11_26551182_26552142_CL9767Contig1	*	1	993,	0,
chr11	18817765	18818009	TG_chr11_18817765_18818009_gi|101610441|gb|EB918142.1|EB918142	*	1	244,	0,	Intergenic
chr11	22035865	22035991	TG_chr11_22035865_22035991_gi|3757478|gb|AI204872.1|AI204872	*	1	126,	0,
chr11	27165785	27166210	TG_chr11_27165785_27166210_gi|101567854|gb|EB899094.1|EB899094	*	1	425,	0,	Intergenic
chr11	27892477	27892723	TG_chr11_27892477_27892725_gi|122870099|gb|EH595109.1|EH595109	-	1	246,	0,	Intergenic
chr11	22030702	22031546	TG_chr11_22030702_22031546_CL25648Contig1	*	1	844,	0,
chr11	22093498	22094222	TG_chr11_22093589_22094222_gi|16099149|gb|BI891878.1|BI891878	-	1	724,	0,	Intergenic
chr11	26301280	26301563	TG_chr11_26301280_26301563_gi|122866082|gb|EH591092.1|EH591092	+	1	283,	0,	Intergenic
chr11	26565213	26565557	TG_chr11_26565213_26565559_gi|99066202|gb|EB789768.1|EB789768	*	1	344,	0,	Intergenic
chr11	22745912	22746551	TG_chr11_22745932_22746551_gi|112546708|gb|CT694474.2|CT694474	*	1	639,	0,
chr11	23540783	23541517	TG_chr11_23734364_23735098_gi|40329121|gb|CK363186.1|CK363186	-	1	734,	0,	Intergenic
chr11	23201066	23201180	TG_chr11_23201066_23201180_CL22908Contig1	*	1	114,	0,
chr11	26548954	26549828	TG_chr11_26548961_26549827_CL21396Contig1	*	1	874,	0,
chr11	21374024	21374246	TG_chr11_21374024_21374246_gi|102926040|gb|EB962267.1|EB962267	*	1	222,	0,	Intergenic
chr11	18084086	18084539	TG_chr11_18084086_18084539_gi|89386000|gb|CT693080.1|CT693080	+	1	453,	0,	Intergenic
chr11	20148048	20148909	TG_chr11_20148048_20148903_CL10954Contig1	-	1	861,	0,	Intergenic
chr11	24797245	24797652	TG_chr11_24797245_24797652_gi|111044187|gb|EE207070.1|EE207070	*	1	407,	0,
chr11	18905648	18906718	TG_chr11_18905648_18906718_CL25466Contig1	-	1	1070,	0,	Intergenic
chr11	22924402	22925374	TG_chr11_22924402_22925374_CL1Contig118	+	1	972,	0,	Intergenic
chr11	23000639	23001242	TG_chr11_23000639_23001242_gi|111039381|gb|EE201564.1|EE201564	+	1	603,	0,	Intergenic
chr11	19933696	19933840	TG_chr11_19933700_19933840_gi|42435174|gb|CK682838.1|CK682838	-	1	144,	0,	Intergenic
chr11	28379349	28379700	TG_chr11_28379349_28379700_gi|112545531|gb|CT725900.2|CT725900	-	1	351,	0,	Intergenic
chr11	22639735	22640492	TG_chr11_22639749_22640492_gi|90001095|gb|CT691121.1|CT691121	-	1	757,	0,	Intergenic
chr11	27989427	27990211	TG_chr11_27989427_27990207_gi|112651289|gb|CT692329.2|CT692329	+	1	784,	0,	Intergenic
chr11	28502014	28502287	TG_chr11_28502014_28502287_gi|31770288|gb|CD588936.1|CD588936	*	1	273,	0,
chr11	20192691	20193232	TG_chr11_20192691_20193226_gi|112581537|gb|CT703192.2|CT703192	*	1	541,	0,
chr11	26330509	26330715	TG_chr11_26330509_26330715_gi|102982056|gb|EB991325.1|EB991325	*	1	206,	0,	Intergenic
chr11	23418384	23418740	TG_chr11_23418384_23418740_gi|102954102|gb|EB975193.1|EB975193	*	1	356,	0,	Intergenic
chr11	27162479	27162754	TG_chr11_27162479_27162754_gi|18741690|gb|BM532368.1|BM532368	-	1	275,	0,	Intergenic
chr11	22111890	22112354	TG_chr11_22111890_22112354_gi|111050196|gb|EE213634.1|EE213634	-	1	464,	0,	Intergenic
chr11	27495076	27495825	TG_chr11_27495076_27495817_gi|39659384|gb|CK238977.1|CK238977	+	1	749,	0,	Intergenic
chr11	18256872	18257426	TG_chr11_18256872_18257426_CL24801Contig1	-	1	554,	0,	Intergenic
chr11	44114718	44114876	TG_chr11_44114718_44114876_gi|102961955|gb|EB978987.1|EB978987	*	1	158,	0,	Intergenic
chr11	46583556	46584034	TG_chr11_46583556_46584034_gi|99073205|gb|EB796771.1|EB796771	*	1	478,	0,	Intergenic
chr11	43237333	43237516	TG_chr11_43237333_43237516_CL28174Contig1	*	1	183,	0,
chr11	43178228	43178708	TG_chr11_43178228_43178708_CL21279Contig1	-	1	480,	0,	Intergenic
chr11	46037540	46038178	TG_chr11_46037476_46038178_gi|62887749|gb|DN902986.1|DN902986	-	1	638,	0,	Intergenic
chr11	43410396	43410518	TG_chr11_43410396_43410518_gi|102921859|gb|EB960249.1|EB960249	*	1	122,	0,	Intergenic
chr11	45983292	45992433	TG_chr11_45983292_45983951_gi|112403148|gb|CT636214.2|CT636214	*	2	642,5,	0,9136,
chr11	46194291	46194714	TG_chr11_46194291_46194714_gi|102896256|gb|EB949535.1|EB949535	*	1	423,	0,
chr11	43039391	43039507	TG_chr11_43039391_43039507_gi|101587827|gb|EB907876.1|EB907876	*	1	116,	0,	Intergenic
chr11	46034421	46034859	TG_chr11_46034421_46034859_gi|42437425|gb|CK685089.1|CK685089	-	1	438,	0,	Intergenic
chr11	43581582	43581955	TG_chr11_43581582_43581955_CL23569Contig1	+	1	373,	0,	Intergenic
chr11	44324577	44325384	TG_chr11_44324583_44325384_gi|89379850|gb|CT729846.1|CT729846	-	1	807,	0,	Intergenic
chr11	42158875	42159505	TG_chr11_42158875_42159505_gi|112403555|gb|CT649526.2|CT649526	-	1	630,	0,	Intergenic
chr11	43069777	43070073	TG_chr11_43069777_43070073_gi|101613550|gb|EB919587.1|EB919587	*	1	296,	0,	Intergenic
chr11	45450720	45450954	TG_chr11_45450720_45450954_gi|101622093|gb|EB923738.1|EB923738	*	1	234,	0,	Intergenic
chr11	42501683	42501861	TG_chr11_42501683_42501861_gi|4334716|gb|AI477105.1|AI477105	-	1	178,	0,	Intergenic
chr11	44112952	44113383	TG_chr11_44112952_44113383_CL7495Contig1	-	1	431,	0,	Intergenic
chr11	46048044	46048157	TG_chr11_46048044_46048157_gi|101619437|gb|EB922491.1|EB922491	*	1	113,	0,	Intergenic
chr11	43041015	43041629	TG_chr11_43041015_43041629_CL30986Contig1	*	1	614,	0,	Intergenic
chr11	42804513	42804737	TG_chr11_42804513_42804737_gi|101440875|gb|EB838962.1|EB838962	*	1	224,	0,	Intergenic
chr11	46034958	46035492	TG_chr11_46034958_46035492_gi|101562638|gb|EB896940.1|EB896940	*	1	534,	0,	Intergenic
chr11	42168819	42172190	TG_chr11_42168819_42172190_CL30834Contig1	-	2	216,159,	0,3212,	Intergenic
chr11	46159634	46159793	TG_chr11_46159634_46159793_gi|102835030|gb|EB929264.1|EB929264	*	1	159,	0,	Intergenic
chr11	43481402	43481627	TG_chr11_43481402_43481627_gi|102953425|gb|EB974941.1|EB974941	*	1	225,	0,
chr11	43805276	43805611	TG_chr11_43805276_43805611_gi|31781976|gb|CD601100.1|CD601100	*	1	335,	0,
chr11	46587395	46587944	TG_chr11_46587395_46587944_gi|101594483|gb|EB910806.1|EB910806	*	1	549,	0,	Intergenic
chr11	46196470	46197970	TG_chr11_46196470_46197970_gi|38544106|gb|CK018182.1|CK018182	*	2	25,752,	0,748,
chr11	42505949	42506235	TG_chr11_42505949_42506235_CL29104Contig1	-	1	286,	0,	Intergenic
chr11	46135974	46136462	TG_chr11_46135974_46136462_CL23813Contig1	*	1	488,	0,	Intergenic
chr11	43111624	43111738	TG_chr11_43151649_43151763_gi|29007632|gb|CB361715.1|CB361715	-	1	114,	0,	Intergenic
chr11	45981346	45981739	TG_chr11_45981346_45981742_gi|5750185|gb|AI957458.1|AI957458	+	1	393,	0,	Intergenic
chr11	43165760	43166255	TG_chr11_43165760_43166255_gi|16097697|gb|BI890426.1|BI890426	+	1	495,	0,	Intergenic
chr11	43606706	43606989	TG_chr11_43606706_43606989_gi|13106356|gb|BG308829.1|BG308829	-	1	283,	0,	Intergenic
chr11	46444151	46444524	TG_chr11_46444151_46444524_gi|102872930|gb|EB939895.1|EB939895	*	1	373,	0,	Intergenic
chr11	43144220	43144403	TG_chr11_43144220_43144403_gi|113397394|gb|CT601099.2|CT601099	+	1	183,	0,	Intergenic
chr11	46582547	46583506	TG_chr11_46582547_46583506_CL17280Contig1	+	1	959,	0,	Intergenic
chr11	45768972	45769426	TG_chr11_45768972_45769426_CL24035Contig1	-	1	454,	0,	Intergenic
chr11	34707138	34707482	TG_chr11_34707138_34707482_gi|102870493|gb|EB939462.1|EB939462	*	1	344,	0,	Intergenic
chr11	31206059	31206802	TG_chr11_31206059_31206802_gi|62880250|gb|DN895487.1|DN895487	-	1	743,	0,	Intergenic
chr11	29411121	29411556	TG_chr11_29411125_29411556_gi|113380869|gb|CT639917.2|CT639917	-	1	435,	0,	Intergenic
chr11	32032925	32033602	TG_chr11_32032925_32033602_gi|62884424|gb|DN899661.1|DN899661	-	1	677,	0,	Intergenic
chr11	36999098	36999490	TG_chr11_36999098_36999490_CL29502Contig1	*	1	392,	0,	Intergenic
chr11	39008533	39008688	TG_chr11_39008533_39008688_gi|101596915|gb|EB911896.1|EB911896	*	1	155,	0,	Intergenic
chr11	31409612	31410096	TG_chr11_31409612_31410096_gi|101535781|gb|EB884410.1|EB884410	*	1	484,	0,	Intergenic
chr11	34941123	34945549	TG_chr11_34941123_34945549_gi|31770645|gb|CD589293.1|CD589293	+	3	78,59,195,	0,4062,4231,	Intergenic
chr11	41497071	41497252	TG_chr11_41497071_41497252_gi|111040267|gb|EE202465.1|EE202465	+	1	181,	0,	Intergenic
chr11	28849828	28850260	TG_chr11_28849828_28850258_gi|7920080|gb|AW827003.1|AW827003	*	1	432,	0,
chr11	33757231	33757526	TG_chr11_33757231_33757526_gi|113386377|gb|CT623162.2|CT623162	+	1	295,	0,	Intergenic
chr11	41553367	41553879	TG_chr11_41553367_41553881_gi|101559925|gb|EB895671.1|EB895671	*	1	512,	0,	Intergenic
chr11	29958188	29958726	TG_chr11_29958194_29958726_gi|23167509|gb|AL904950.1|AL904950	*	1	538,	0,
chr11	30423307	30423598	TG_chr11_30423307_30423598_gi|102935401|gb|EB966392.1|EB966392	*	1	291,	0,	Intergenic
chr11	39644243	39644558	TG_chr11_39644243_39644558_gi|42443561|gb|CK691225.1|CK691225	-	1	315,	0,	Intergenic
chr11	34166794	34167253	TG_chr11_34166794_34167253_gi|122882171|gb|EH606767.1|EH606767	+	1	459,	0,	Intergenic
chr11	39405400	39405661	TG_chr11_39405407_39405661_CL24797Contig1	+	1	261,	0,	Intergenic
chr11	36355085	36355263	TG_chr11_36355085_36355263_gi|5759394|gb|AI964757.1|AI964757	*	1	178,	0,
chr11	30936932	30937588	TG_chr11_30936932_30937588_gi|112736909|gb|CT700162.2|CT700162	*	1	656,	0,
chr11	31350659	31350794	TG_chr11_31350470_31350794_gi|112588407|gb|CT609408.2|CT609408	-	1	135,	0,	Intergenic
chr11	35748037	35748467	TG_chr11_35748037_35748467_gi|99046996|gb|EB770562.1|EB770562	*	1	430,	0,
chr11	34949118	34949393	TG_chr11_34949122_34949396_CL23452Contig1	*	1	275,	0,	Intergenic
chr11	35752965	35754376	TG_chr11_35752965_35754372_gi|112429534|gb|CT612700.2|CT612700	*	2	797,87,	0,1324,
chr11	31033479	31033581	TG_chr11_31033479_31033581_gi|99059145|gb|EB782711.1|EB782711	*	1	102,	0,
chr11	31408300	31408457	TG_chr11_31408316_31408443_gi|101545621|gb|EB888947.1|EB888947	*	1	157,	0,	Intergenic
chr11	34423693	34424491	TG_chr11_34423693_34424491_CL27976Contig1	+	1	798,	0,	Intergenic
chr11	37942033	37942365	TG_chr11_37942033_37942365_gi|5041593|gb|AI723264.1|AI723264	*	1	332,	0,
chr11	37874949	37875109	TG_chr11_37874955_37875096_gi|102908693|gb|EB954982.1|EB954982	*	1	160,	0,	Intergenic
chr11	31435439	31436107	TG_chr11_31435439_31436107_gi|101554905|gb|EB893430.1|EB893430	*	1	668,	0,
chr11	39161556	39161844	TG_chr11_39161556_39161844_gi|23198730|gb|AL927818.1|AL927818	*	1	288,	0,
chr11	30978970	30979205	TG_chr11_30978970_30979205_gi|161471414|gb|EX156445.1|EX156445	+	1	235,	0,	Intergenic
chr11	36281659	36282096	TG_chr11_36281659_36282096_CL28848Contig1	-	1	437,	0,	Intergenic
chr11	34220855	34221462	TG_chr11_34220855_34221462_gi|99072810|gb|EB796376.1|EB796376	*	1	607,	0,
chr11	41552886	41553145	TG_chr11_41552886_41553145_gi|101545544|gb|EB888909.1|EB888909	*	1	259,	0,	Intergenic
chr11	40435984	40439695	TG_chr11_40439192_40439695_gi|56556173|gb|CR927061.1|CR927061	*	2	25,501,	0,3210,
chr11	36250744	36251083	TG_chr11_36250744_36251083_gi|161456711|gb|EX153034.1|EX153034	*	1	339,	0,
chr11	29300113	29300250	TG_chr11_29300118_29300249_gi|62877959|gb|DN893196.1|DN893196	+	1	137,	0,	Intergenic
chr11	28830203	28830383	TG_chr11_28830203_28830383_gi|42430944|gb|CK678792.1|CK678792	*	1	180,	0,
chr11	34706647	34706855	TG_chr11_34706647_34706855_gi|102937191|gb|EB967255.1|EB967255	*	1	208,	0,	Intergenic
chr11	41400862	41401028	TG_chr11_41400862_41401028_gi|101435934|gb|EB836501.1|EB836501	*	1	166,	0,	Intergenic
chr11	30963897	30964244	TG_chr11_30963897_30964244_gi|111045265|gb|EE207135.1|EE207135	+	1	347,	0,	Intergenic
chr11	37122420	37122717	TG_chr11_37122420_37122717_gi|16090575|gb|BI883304.1|BI883304	-	1	297,	0,	Intergenic
chr11	31207013	31207325	TG_chr11_31207013_31207325_gi|101547637|gb|EB889893.1|EB889893	*	1	312,	0,	Intergenic
chr11	29475680	29475794	TG_chr11_29475680_29475794_gi|101604010|gb|EB914935.1|EB914935	*	1	114,	0,
chr11	30451764	30452422	TG_chr11_30451764_30452422_CL22358Contig1	-	1	658,	0,	Intergenic
chr11	29787626	29787789	TG_chr11_29787626_29787789_CL27162Contig1	*	1	163,	0,
chr11	33535681	33536991	TG_chr11_33535678_33536991_gi|23189865|gb|AL923285.1|AL923285	*	3	51,73,407,	0,69,903,
chr11	32155827	32156901	TG_chr11_32155827_32156901_CL27467Contig1	+	1	1074,	0,	Intergenic
chr11	39698488	39698888	TG_chr11_39698488_39698888_gi|101623787|gb|EB924481.1|EB924481	*	1	400,	0,	Intergenic
chr11	38996262	38997203	TG_chr11_38996262_38997203_CL15636Contig1	+	1	941,	0,	Intergenic
chr11	29947063	29947205	TG_chr11_29947063_29947195_gi|40549969|gb|CK396437.1|CK396437	*	1	142,	0,
chr11	32399411	32399737	TG_chr11_32399411_32399737_CL27995Contig1	*	1	326,	0,
chr11	34190653	34191107	TG_chr11_34190653_34191107_gi|18051559|gb|BM317214.1|BM317214	*	1	454,	0,
chr11	38875664	38875765	TG_chr11_38875664_38875765_gi|42430269|gb|CK678117.1|CK678117	-	1	101,	0,	Intergenic
chr11	32030963	32031282	TG_chr11_32030964_32031282_CL32433Contig1	-	1	319,	0,	Intergenic
chr11	30963444	30963793	TG_chr11_30963444_30963793_gi|102930536|gb|EB964399.1|EB964399	*	1	349,	0,	Intergenic
chr11	35765137	35765238	TG_chr11_35765137_35765238_gi|102924796|gb|EB961688.1|EB961688	*	1	101,	0,	Intergenic
chr11	39749414	39749908	TG_chr11_39749414_39749908_CL28453Contig1	-	1	494,	0,	Intergenic
chr11	38874620	38875057	TG_chr11_38874620_38875057_CL11978Contig1	-	1	437,	0,	Intergenic
chr11	39743012	39743324	TG_chr11_39743012_39743324_gi|13105116|gb|BG307589.1|BG307589	-	1	312,	0,	Intergenic
chr11	38934632	38934825	TG_chr11_38934632_38934825_gi|112392438|gb|CT642669.2|CT642669	+	1	193,	0,	Intergenic
chr11	35322317	35324117	TG_chr11_35322315_35324573_CL6882Contig1	-	1	1800,	0,	Intergenic
chr11	34758269	34758490	TG_chr11_34758269_34758490_gi|101629823|gb|EB927481.1|EB927481	*	1	221,	0,	Intergenic
chr11	41435264	41436061	TG_chr11_41435264_41436061_gi|78469970|gb|DV588098.1|DV588098	*	1	797,	0,
chr11	34418487	34418610	TG_chr11_34418487_34418610_CL27526Contig1	+	1	123,	0,	Intergenic
chr11	29878074	29878506	TG_chr11_29878074_29878506_CL16046Contig1	*	1	432,	0,
chr11	31216065	31216747	TG_chr11_31216066_31216747_gi|112427041|gb|CT617179.2|CT617179	-	1	682,	0,	Intergenic
chr11	36082918	36083175	TG_chr11_36082918_36083175_gi|31786974|gb|CD605622.1|CD605622	+	1	257,	0,	Intergenic
chr11	32180621	32181184	TG_chr11_32180621_32181184_gi|113400569|gb|CT590570.2|CT590570	+	1	563,	0,	Intergenic
chr11	40241425	40241756	TG_chr11_40241425_40241748_gi|62877281|gb|DN892518.1|DN892518	-	1	331,	0,	Intergenic
chr11	31906645	31906789	TG_chr11_31906645_31906789_gi|102934969|gb|EB966176.1|EB966176	*	1	144,	0,	Intergenic
chr11	41551335	41551559	TG_chr11_41551335_41551559_gi|101552747|gb|EB892397.1|EB892397	*	1	224,	0,	Intergenic
chr11	31031181	31031306	TG_chr11_31031181_31031306_gi|99050532|gb|EB774098.1|EB774098	*	1	125,	0,
chr11	30208427	30209094	TG_chr11_30208427_30209094_CL16536Contig1	+	1	667,	0,	Intergenic
chr11	38814732	38814904	TG_chr11_38814732_38814904_gi|2225406|gb|AA494978.1|AA494978	*	1	172,	0,
chr11	35755825	35755947	TG_chr11_35755804_35755947_gi|102849986|gb|EB934108.1|EB934108	*	1	122,	0,	Intergenic
chr11	32158955	32159932	TG_chr11_32158955_32159933_CL12698Contig1	+	1	977,	0,	Intergenic
chr11	31204865	31205433	TG_chr11_31204865_31205433_gi|20652517|gb|BQ284775.1|BQ284775	+	1	568,	0,	Intergenic
chr11	32911733	32911887	TG_chr11_32911731_32911881_gi|113400601|gb|CT590765.2|CT590765	-	1	154,	0,	Intergenic
chr11	33901151	33901701	TG_chr11_33901151_33901701_gi|113408990|gb|CT617799.2|CT617799	+	1	550,	0,	Intergenic
chr11	39187175	39187534	TG_chr11_39187175_39187534_gi|122777970|gb|EH504343.1|EH504343	+	1	359,	0,	Intergenic
chr11	31274990	31275330	TG_chr11_31274990_31275330_gi|16091918|gb|BI884647.1|BI884647	-	1	340,	0,	Intergenic
chr11	42095101	42095517	TG_chr11_42095101_42095517_gi|101620477|gb|EB922994.1|EB922994	*	1	416,	0,	Intergenic
chr11	35757972	35758407	TG_chr11_35757972_35758407_gi|101592822|gb|EB910037.1|EB910037	*	1	435,	0,	Intergenic
chr11	38547292	38547417	TG_chr11_38547292_38547407_gi|101477134|gb|EB855922.1|EB855922	*	1	125,	0,
chr11	38769349	38769681	TG_chr11_38769349_38769681_gi|20188248|gb|AL723644.1|AL723644	+	1	332,	0,	Intergenic
chr11	38607343	38607611	TG_chr11_38607343_38607611_gi|102935295|gb|EB966339.1|EB966339	*	1	268,	0,	Intergenic
chr11	37875482	37875616	TG_chr11_37875482_37875616_gi|101491603|gb|EB862947.1|EB862947	*	1	134,	0,	Intergenic
chr11	34832786	34833572	TG_chr11_34832786_34833572_CL9547Contig1	*	1	786,	0,
chr11	34707816	34708207	TG_chr11_34707816_34708207_gi|111038907|gb|EE201085.1|EE201085	-	1	391,	0,	Intergenic
Zv9_NA999	3463	3854	TG_34707816_3463_3854_gi|111052146|gb|EE214413.1|EE214413	-	1	391,	0,	Intergenic
Zv9_NA477	12807	12978	TG_3463_12807_12980_gi|101587271|gb|EB907615.1|EB907615	*	1	171,	0,
Zv9_scaffold3458	70554	74901	TG_12807_70558_74901_CL17709Contig1	-	4	79,85,148,178,	0,1637,2922,4169,	Intergenic
Zv9_NA269	5599	6121	TG_70558_5599_6121_gi|112736971|gb|CT700503.2|CT700503	*	1	522,	0,
Zv9_NA191	37631	38005	TG_5599_37631_38005_gi|23189498|gb|AL922918.1|AL922918	*	1	374,	0,
Zv9_NA481	16806	17247	TG_37631_16806_17247_gi|101587423|gb|EB907683.1|EB907683	*	1	441,	0,
Zv9_NA382	24487	24655	TG_16806_24487_24655_CL21287Contig1	*	1	168,	0,
Zv9_NA382	25551	25972	TG_24487_25551_25972_gi|112398174|gb|CT620344.2|CT620344	*	1	421,	0,
Zv9_NA250	20110	20839	TG_25551_20110_20839_gi|112627697|gb|CT705353.2|CT705353	*	1	729,	0,
Zv9_NA534	17836	17938	TG_20110_17836_17938_gi|102909746|gb|EB955307.1|EB955307	*	1	102,	0,
Zv9_NA662	6167	6616	TG_17836_6167_6616_gi|42480010|gb|CK704065.1|CK704065	*	1	449,	0,
Zv9_NA662	4829	4944	TG_3722_4835_4944_gi|102877586|gb|EB941288.1|EB941288	*	1	115,	0,
Zv9_scaffold3464	122039	122414	TG_4835_122039_122414_gi|89936410|gb|CT597627.1|CT597627	-	1	375,	0,	Intergenic
Zv9_NA401	12102	12438	TG_122039_8551_8882_gi|122870438|gb|EH595448.1|EH595448	-	1	336,	0,	Intergenic
Zv9_NA401	2692	3142	TG_8551_2692_3142_gi|119783626|gb|EH279434.1|EH279434	+	1	450,	0,	Intergenic
Zv9_NA401	6927	10959	TG_2692_6927_7269_CL21767Contig1	-	2	73,186,	0,3846,	Intergenic
Zv9_NA401	16741	17105	TG_6927_16741_17101_CL24504Contig1	+	2	88,198,	0,166,	Intergenic
Zv9_NA401	12982	13116	TG_16741_12982_13116_gi|21605321|gb|BQ615652.1|BQ615652	+	1	134,	0,	Intergenic
Zv9_NA274	9743	10038	TG_12982_9758_10038_gi|101613870|gb|EB919747.1|EB919747	*	1	295,	0,
chr2	7221668	7222207	TG_chr2_7221668_7222207_gi|62887614|gb|DN902851.1|DN902851	+	1	539,	0,	Intergenic
chr2	8135577	8136164	TG_chr2_8135577_8136164_CL31455Contig1	+	1	587,	0,	Intergenic
chr2	5964056	5964185	TG_chr2_5964056_5964185_gi|101583521|gb|EB905892.1|EB905892	*	1	129,	0,	Intergenic
[truncated: 9,614 more rows]
